# Supplementary material for: Spatiotemporal downscaling of global population and income scenarios for the United States
Source: PLoS One. 2019 Jul 24;14(7):e0219242. doi: 10.1371/journal.pone.0219242 (PMC6655633; doi:10.1371/journal.pone.0219242)
Supplement: S1 Dataset — (XLSX) [file pone.0219242.s010.xlsx]

## Sheet: read me
	FIPS aggregation scheme:
	County Aggregates	original FIPS	recoded FIPS
	Yuma + La Paz, AZ (04027)	4012	4027
	La Paz, AZ (04012)	4012	4027
	Yuma, AZ (04027)	4027	4027
	Miami-Dade, FL (12086)
	Dade, FL (12025)	12025	12086
	Maui + Kalawao, HI (15901)
	Kalawao, HI (15005)	15005	15901
	Maui, HI (15009)	15009	15901
	Fremont, ID (16043)
	Fremont, ID (16043)	16043	16043
	Yellowstone Park, ID
	Park, MT (30067)
	Park, MT (30067)	30067	30067
	Yellowstone Park, MT (30113)	30113	30067
	Valencia + Cibola, NM (35061)
	Cibola, NM (35006)	35006	35061
	Valencia, NM (35061)	35061	35061
	Halifax, VA (51083)
	Halifax, VA (51083)	51083	51083
	South Boston City, VA (51780)	51780	51083
	Albemarle + Charlottesville, VA (51901)
	Albemarle, VA (51003)	51003	51901
	Charlottesville City, VA (51540)	51540	51901
	Alleghany + Clifton Forge + Covington, VA (51903)
	Alleghany, VA (51005)	51005	51903
	Clifton Forge City, VA (51560)	51560	51903
	Covington City, VA (51580)	51580	51903
	Augusta + Staunton + Waynesboro, VA (51907)
	Augusta, VA (51015)	51015	51907
	Staunton City, VA (51790)	51790	51907
	Waynesboro City, VA (51820)	51820	51907
	Bedford + Bedford City, VA (51909)
	Bedford, VA (51019)	51019	51909
	Bedford City, VA (51515)	51515	51909
	Campbell + Lynchburg, VA (51911)
	Campbell, VA (51031)	51031	51911
	Lynchburg City, VA (51680)	51680	51911
	Carroll + Galax, VA (51913)
	Carroll, VA (51035)	51035	51913
	Galax City, VA (51640)	51640	51913
	Dinwiddie + Colonial Heights + Petersburg, VA (51918)
	Dinwiddie, VA (51053)	51053	51918
	Colonial Heights City, VA (51570)	51570	51918
	Petersburg City, VA (51730)	51730	51918
	Fairfax + Fairfax City + Falls Church City, VA (51919)
	Fairfax, VA (51059)	51059	51919
	Fairfax City, VA (51600)	51600	51919
	Falls Church City, VA (51610)	51610	51919
	Frederick + Winchester, VA (51921)
	Frederick, VA (51069)	51069	51921
	Winchester City, VA (51840)	51840	51921
	Greensville + Emporia, VA (51923)
	Greensville, VA (51081)	51081	51923
	Emporia City, VA (51595)	51595	51923
	Henry + Martinsville, VA (51929)
	Henry, VA (51089)	51089	51929
	Martinsville City, VA (51690)	51690	51929
	James City + Williamsburg, VA (51931)
	James City County, VA (51095)	51095	51931
	Williamsburg City, VA (51830)	51830	51931
	Montgomery + Radford, VA (51933)
	Montgomery, VA (51121)	51121	51933
	Radford City, VA (51750)	51750	51933
	Pittsylvania + Danville, VA (51939)
	Pittsylvania, VA (51143)	51143	51939
	Danville City, VA (51590)	51590	51939
	Prince George + Hopewell, VA (51941)
	Prince George, VA (51149)	51149	51941
	Hopewell City, VA (51670)	51670	51941
	Prince William + Manassas + Manassas Park, VA (51942)
	Prince William, VA (51153)	51153	51942
	Manassas City, VA (51683)	51683	51942
	Manassas Park City, VA (51685)	51685	51942
	Roanoke + Salem, VA (51944)
	Roanoke, VA (51161)	51161	51944
	Salem City, VA (51775)	51775	51944
	Rockbridge + Buena Vista + Lexington, VA (51945)
	Rockbridge, VA (51163)	51163	51945
	Buena Vista City, VA (51530)	51530	51945
	Lexington City, VA (51678)	51678	51945
	Rockingham + Harrisonburg, VA (51947)
	Rockingham, VA (51165)	51165	51947
	Harrisonburg City, VA (51660)	51660	51947
	Southampton + Franklin, VA (51949)
	Southampton, VA (51175)	51175	51949
	Franklin City, VA (51620)	51620	51949
	Spotsylvania + Fredericksburg, VA (51951)
	Spotsylvania, VA (51177)	51177	51951
	Fredericksburg City, VA (51630)	51630	51951
	Washington + Bristol, VA (51953)
	Washington, VA (51191)	51191	51953
	Bristol City, VA (51520)	51520	51953
	Wise + Norton, VA (51955)
	Wise, VA (51195)	51195	51955
	Norton City, VA (51720)	51720	51955
	York + Poquoson, VA (51958)
	York, VA (51199)	51199	51958
	Poquoson City, VA (51735)	51735	51958
	Shawano (includes Menominee), WI (55901)
	Menominee, WI (55078)	55078	55901
	Shawano, WI (55115)	55115	55901
	rename two counties
	Broomfield, CO merge back with Boulder(8014)	8014	8013
	Oglala Lakota, SD renumbered to match previous (46113)	46102	46113

## Sheet: population
fips	1970	1975	1980	1985	1990	1995	2000	2005	2010	2015
1001	24.659	29.619	32.216	32.248	34.353	39.112	44.021	49.676	54.613	57.033
1003	59.526	67.812	78.949	89.402	98.955	120.896	141.342	162.183	183.223	203.631
1005	22.642	24.864	24.739	25.001	25.505	27.854	29.015	28.027	27.341	27.181
1007	13.823	14.751	15.745	16.157	16.697	18.507	19.913	22.042	22.883	22.783
1009	27.04	32.138	36.536	37.416	39.473	44.06	51.107	54.624	57.352	59.399
1011	11.734	11.112	10.599	10.778	11.032	11.431	11.581	11.011	10.881	10.577
1013	21.964	21.195	21.772	22.425	21.886	21.824	21.325	20.83	20.944	20.211
1015	103.185	108.245	120.025	118.648	116.118	116.79	111.081	114.477	118.448	117.479
1017	36.333	37.506	39.228	38.613	36.884	37.179	36.571	35.279	34.11	34.053
1019	15.781	18.11	18.888	18.891	19.643	21.871	24.006	25.031	25.968	26.696
1021	25.256	28.521	30.648	31.56	32.55	35.537	39.897	41.946	43.7	44.896
1023	16.557	17.217	16.801	16.708	15.994	16.195	15.875	14.545	13.849	13.353
1025	26.545	27.405	27.773	27.421	27.289	27.455	27.819	26.764	25.786	25.223
1027	12.682	13.154	13.737	13.701	13.284	13.59	14.263	14.077	13.886	13.513
1029	11.03	11.99	12.648	12.659	12.724	13.08	14.172	14.368	14.969	15.191
1031	35.168	36.494	38.781	40.385	40.293	43.174	43.58	45.604	50.182	51.612
1033	49.776	52.03	54.587	52.86	51.876	53.702	54.997	54.359	54.506	54.631
1035	15.658	15.765	15.831	15.029	14.042	14.322	14.035	13.421	13.218	12.852
1037	10.669	11.472	11.388	11.034	11.071	11.952	11.844	11.467	11.563	10.854
1039	34.171	36.179	36.891	37.151	36.519	37.489	37.514	37.204	37.79	38.034
1041	13.22	13.835	14.12	13.901	13.598	13.585	13.692	13.699	13.867	14.032
1043	52.815	58.048	61.792	65.04	67.825	73.037	77.473	78.692	80.449	81.849
1045	53.297	46.1	48.002	48.454	49.6	50.303	49.124	49.05	50.341	49.878
1047	55.42	58.458	53.895	52.885	48.015	47.706	46.198	44.434	43.84	41.629
1049	42.313	49.961	53.834	53.922	54.875	59.779	64.65	67.794	71.106	71.699
1051	33.685	39.591	43.472	45.57	49.484	57.402	66.16	72.978	79.512	83.847
1053	34.97	38.267	38.256	37.343	35.526	37.126	38.325	37.601	38.314	38.276
1055	94.277	97.813	103.135	102.287	99.809	102.342	103.286	103.174	104.498	104.413
1057	16.216	17.332	18.851	19.149	18.006	18.232	18.512	18.03	17.25	16.889
1059	24.062	26.78	28.346	28.698	27.802	29.949	31.242	30.968	31.757	31.688
1061	21.964	23.122	24.203	24.025	23.734	24.975	25.74	25.988	26.793	26.875
1063	10.568	10.724	11.015	10.797	10.171	10.082	9.902	9.675	8.991	8.673
1065	15.816	15.715	15.584	15.027	15.533	16.279	18.194	16.622	15.732	15.378
1067	13.282	14.238	15.318	15.26	15.426	15.875	16.341	16.752	17.29	17.478
1069	56.954	70.64	74.982	78.038	81.666	85.022	88.943	93.903	101.793	105.109
1071	39.49	46.904	51.449	49.502	47.948	50.948	53.979	53.332	53.159	53.227
1073	645.902	654.432	670.614	658.986	652.239	666.106	662.033	654.919	658.514	660.008
1075	14.403	15.983	16.453	16.528	15.702	15.784	15.923	15.009	14.499	14.236
1077	68.514	74.301	80.772	80.487	79.962	85.26	88.039	89.358	92.723	93.936
1079	27.297	28.563	30.2	31.147	31.605	33.177	34.874	34.435	34.309	33.918
1081	61.384	69.339	76.617	81.173	87.735	99.386	115.43	126.133	140.85	155.496
1083	41.74	43.971	45.996	49.353	54.357	60.076	65.966	71.303	83.227	90.958
1085	12.956	13.404	13.204	12.72	12.668	13.092	13.471	12.397	11.278	10.599
1087	24.921	26.159	26.735	25.379	24.911	24.15	24.047	22.388	21.541	19.576
1089	186.924	188.186	197.615	215.24	239.996	265.495	278.006	301.474	336.204	352.87
1091	23.72	24.576	24.958	24.236	23.003	23.117	22.564	21.569	20.941	20.069
1093	24.108	28.532	30.131	30.809	29.846	30.92	31.137	30.494	30.814	30.48
1095	54.538	61.03	65.849	69.386	71.054	78.924	82.429	86.516	93.188	95.427
1097	318.473	335.211	366.057	378.847	379.167	395.664	400.073	398.942	413.29	417.359
1099	20.913	20.878	22.638	22.816	24.141	24.802	24.319	23.683	23.004	22.315
1101	168.19	182.992	197.49	203.894	209.537	222.041	223.428	223.608	229.805	227.683
1103	77.889	85.374	90.278	93.933	100.513	107.227	111.221	113.964	119.553	120.459
1105	15.375	14.491	14.969	14.496	12.691	12.451	11.809	10.881	10.534	9.869
1107	20.315	21.512	21.53	21.732	20.683	20.902	20.881	20.192	19.703	19.382
1109	25.048	26.333	28.134	27.839	27.662	29.113	29.748	30.772	32.958	33.764
1111	18.374	19.285	20.106	19.778	19.991	21.258	22.377	22.658	22.931	22.893
1113	45.432	47.313	47.241	46.658	46.958	51.328	49.805	49.731	53.246	60.359
1115	28.268	34.678	41.335	45.351	50.084	57.654	65.08	72.596	83.811	88.953
1117	38.44	51.62	66.938	79.601	100.024	122.508	144.674	171.691	195.844	211.31
1119	16.734	16.871	16.917	17.122	16.153	15.911	14.746	14.143	13.747	13.294
1121	65.164	68.86	73.924	75.275	74.182	77.381	80.772	81.546	82.039	81.615
1123	33.809	36.976	38.769	38.606	38.927	40.269	41.689	40.857	41.49	41.338
1125	116.725	126.957	137.814	141.257	151.095	160.396	165.414	175.731	195.039	204.657
1127	56.73	65.682	68.647	67.855	67.642	69.262	70.602	68.5	66.992	66.469
1129	16.275	16.956	16.962	17.064	16.702	17.437	18.101	17.69	17.599	16.97
1131	16.282	14.758	14.762	14.783	13.506	13.557	12.939	12.369	11.582	11.223
1133	16.867	20.399	21.982	22.205	22.113	23.49	24.857	24.629	24.411	24.222
4001	32.943	42.374	51.509	53.467	61.939	68.274	69.507	68.521	71.749	73.093
4003	62.963	76.401	86.22	91.19	97.918	112.48	118.132	125.786	131.412	131.699
4005	49.321	69.882	75.384	84.428	97.106	110.954	116.773	127.025	133.929	140.215
4007	29.592	32.491	37.247	37.322	40.423	47.074	51.332	51.655	53.514	53.966
4009	16.755	19.644	22.908	24.576	26.611	30.587	33.511	32.964	36.804	38.026
4011	10.495	12.181	11.424	9.053	8.029	8.92	8.547	7.595	8.344	9.164
4013	982.182	1253.59	1521.6	1828.75	2132.25	2598.18	3092.2	3538.99	3823.02	4149.08
4015	26.436	39.323	56.442	70.767	95.491	130.274	156.215	188.773	200.134	207.6
4017	48.29	58.215	67.143	70.708	77.921	88.432	97.689	104.184	107.627	109.463
4019	357.355	460.071	535.974	602.646	668.844	768.212	848.019	920.298	982.018	1022.18
4021	69.614	83.794	91.302	103.223	116.867	145.863	181.28	235.708	385.751	403.435
4023	14.132	17.033	20.522	23.534	29.854	35.007	38.589	42.961	47.264	48.22
4025	37.682	50.018	68.751	82.641	108.818	139.901	168.608	195.424	210.137	221.342
4027	61.541	74.337	89.416	101.233	122.027	148.338	180.187	199.195	217.088	226.676
5001	23.342	23.858	24.191	23.006	21.666	21.128	20.776	19.954	19.012	18.679
5003	25.057	25.83	26.601	26.086	24.283	24.475	24.179	22.77	21.835	21.201
5005	15.569	22.657	27.501	29.584	31.317	36.313	38.446	39.992	41.554	41.756
5007	51.067	62.915	78.413	85.839	98.524	126.211	154.744	186.756	222.896	248.75
5009	19.112	22.71	26.132	27.565	28.36	32.031	34.051	35.492	36.892	38.361
5011	12.824	13.243	13.764	12.881	11.808	12.248	12.597	12.012	11.486	11.211
5013	5.576	5.891	6.076	6.068	5.821	5.836	5.709	5.675	5.33	5.253
5015	12.346	14.528	16.232	17.528	18.77	23.282	25.369	26.435	27.561	28.128
5017	18.069	18.054	17.8	17.257	15.63	15.176	14.062	12.729	11.796	11.21
5019	21.599	22.943	23.317	22.814	21.44	23.223	23.474	22.8	22.948	22.789
5021	18.961	20.587	20.56	19.335	18.096	17.866	17.537	16.79	16.058	15.395
5023	10.49	14.594	16.922	18.486	19.52	22.075	24.1	25.274	25.99	26.186
5025	6.562	7.179	7.886	7.867	7.764	8.167	8.536	8.859	8.689	8.709
5027	26.123	25.976	26.667	26.715	25.691	25.974	25.599	25.025	24.728	24.117
5029	16.84	18.367	19.483	19.442	19.171	19.966	20.312	20.683	21.251	21.448
5031	52.696	58.667	63.344	64.071	69.356	75.856	82.519	87.512	96.726	103.014
5033	25.984	30.68	36.963	39.033	42.768	48.584	53.404	57.779	61.982	62.678
5035	47.901	49.508	49.465	49.366	49.959	49.833	50.915	50.244	50.952	49.88
5037	19.807	20.805	20.449	20.052	19.232	19.299	19.458	18.883	17.843	17.524
5039	10.092	10.414	10.507	10.229	9.605	9.66	9.146	8.589	8.065	7.888
5041	18.759	18.551	19.704	18.492	16.794	15.89	15.302	13.992	12.969	12.384
5043	15.127	16.505	17.925	17.984	17.378	18.334	18.67	18.618	18.674	18.928
5045	31.932	38.939	46.369	51.654	60.503	73.432	86.501	99.192	114.127	124.784
5047	11.322	13.367	14.703	15.037	14.939	16.568	17.737	18.073	18.126	18.18
5049	7.864	9.335	9.977	10.069	10.093	10.897	11.656	12.127	12.215	12.492
5051	54.737	64.214	70.568	72.205	73.563	82.015	88.311	92.096	96.194	99.502
5053	9.825	12.016	13.016	13.133	13.976	15.277	16.476	17.244	17.883	18.279
5055	25.006	28.428	30.759	31.258	31.891	34.852	37.563	39.599	42.195	43.487
5057	19.421	21.266	23.581	22.711	21.68	22.813	23.62	22.924	22.569	22.582
5059	22.04	25.352	26.811	26.82	26.122	28.374	30.48	31.565	33.146	34.037
5061	11.519	12.941	13.468	13.669	13.594	14.093	14.233	14.025	13.826	13.603
5063	22.923	24.753	30.306	31.369	31.176	33.131	34.333	35.155	36.805	37.515
5065	7.491	9.705	10.774	10.912	11.399	12.687	13.298	13.524	13.678	13.609
5067	20.659	21.504	21.601	20.281	19.013	18.621	18.403	18.269	18.05	17.546
5069	85.143	84.647	90.659	88.005	85.473	85.395	84.171	80.562	77.321	73.199
5071	13.733	15.7	17.497	18.199	18.305	20.984	22.813	24.173	25.536	26.224
5073	10.005	9.941	10.197	10.187	9.588	9.166	8.539	8.042	7.633	7.196
5075	16.405	18.041	18.497	18.152	17.43	17.794	17.672	17.343	17.501	17.062
5077	18.689	17.105	15.533	14.69	12.982	12.68	12.527	11.37	10.381	9.883
5079	12.896	13.291	13.372	13.018	13.721	14.152	14.477	14.496	14.069	14.069
5081	11.382	12.681	13.967	14.015	14.002	13.633	13.613	13.114	13.132	12.753
5083	16.867	19.108	20.184	20.738	20.574	21.577	22.5	22.661	22.315	22.245
5085	26.277	30.799	34.58	36.454	39.468	46.075	53.153	60.225	68.696	73.067
5087	9.457	10.184	11.372	11.72	11.654	13.263	14.272	14.714	15.685	15.949
5089	7.117	9.228	11.353	11.755	12.039	14.473	16.162	16.464	16.641	16.613
5091	33.602	36.381	37.858	38.667	38.503	39.635	40.436	42.181	43.526	43.712
5093	61.948	62.514	59.438	59.247	57.561	51.899	51.849	47.399	46.372	44.615
5095	15.529	14.636	13.994	12.756	11.321	10.645	10.182	9.176	8.123	7.555
5097	5.793	7.094	7.75	7.853	7.858	8.466	9.263	9.358	9.487	9.317
5099	10.135	10.623	11.091	10.89	10.076	10.049	9.895	9.479	8.965	8.81
5101	5.866	6.933	7.751	7.851	7.685	8.22	8.642	8.467	8.325	8.181
5103	30.752	30.362	30.575	31.984	30.42	29.311	28.677	26.934	26.107	25.058
5105	5.692	6.842	7.295	7.709	7.973	9.116	10.223	10.356	10.44	10.498
5107	39.831	37.634	34.649	32.323	28.768	27.833	26.29	23.946	21.686	20.112
5109	8.826	9.749	10.368	10.109	10.088	10.775	11.332	11.216	11.28	11.226
5111	26.913	27.582	26.987	25.677	24.643	24.975	25.617	25.058	24.541	24.164
5113	13.483	15.841	17.068	17.244	17.361	19.005	20.268	20.203	20.681	20.583
5115	28.99	34.859	39.223	42.437	46.225	51.476	54.541	57.535	62.104	63.971
5117	10.32	10.809	10.134	9.893	9.522	9.451	9.491	9.046	8.703	8.333
5119	288.719	320.525	341.038	350.013	350.06	357.096	361.876	368.274	383.475	396.057
5121	12.716	15.816	16.797	16.515	16.566	17.565	18.155	18.086	17.95	17.864
5123	30.649	31.093	30.842	30.528	28.481	29.202	29.325	28.639	28.173	27.216
5125	36.763	45.09	53.382	57.374	64.464	75.349	84.084	93.493	107.609	118.648
5127	8.341	9.549	9.68	9.995	10.2	10.788	10.98	10.976	11.266	11.047
5129	7.802	8.478	8.829	8.541	7.819	7.89	8.246	8.11	8.184	8.031
5131	79.763	113.385	95.389	98.194	99.743	108.251	115.578	119.426	125.837	129.218
5133	11.364	13.192	14.058	14.071	13.752	15.058	15.747	16.298	17.137	17.489
5135	8.371	11.3	14.636	14.479	14.128	16.053	17.138	17.391	17.278	17.274
5137	6.895	7.871	9.047	9.346	9.831	10.904	11.519	11.909	12.419	12.795
5139	45.313	45.646	48.563	48.498	46.785	46.532	45.532	43.134	41.58	40.776
5141	8.374	10.617	13.357	13.881	14.057	15.296	16.221	16.869	17.298	17.197
5143	77.794	89.731	100.731	105.092	114.325	140.913	158.851	183.799	204.023	221.835
5145	39.715	46.381	50.996	52.05	54.931	61.241	67.382	71.355	77.339	80.295
5147	11.395	11.008	11.197	10.6	9.48	9.24	8.686	8.023	7.246	6.988
5149	14.358	17.29	17.044	17.507	17.822	19.786	21.147	21.141	22.165	22.021
6001	1073.96	1091.87	1108.79	1197.41	1306.17	1346.55	1449.84	1441.55	1513.53	1595.91
6003	0.499	0.779	1.1	1.157	1.106	1.246	1.209	1.219	1.158	1.17
6005	11.969	15.064	19.502	22.661	30.302	33.549	35.153	38.04	37.855	37.245
6007	102.75	121.522	144.879	160.682	183.652	196.083	203.807	214.752	219.914	224.529
6009	13.642	15.154	20.922	24.872	32.542	37.7	40.645	45.295	45.472	45.313
6011	12.414	12.647	12.869	14.705	16.335	17.584	18.817	20.54	21.459	21.566
6013	557.52	587.757	658.589	711.445	809.317	872.075	952.81	999.013	1052.7	1116.14
6015	14.665	16.059	18.331	18.704	23.986	27.802	27.44	28.281	28.578	28.062
6017	44.266	58.068	86.59	99.093	127.952	144.574	157.162	175.003	181.171	186.23
6019	415.566	464.057	517.717	584.063	672.302	749.534	801.288	872.47	932.719	977.079
6021	17.496	19.168	21.503	23.172	24.919	26.04	26.416	27.393	28.101	28.174
6023	99.76	104.567	108.929	111.051	119.746	125.927	126.462	131.497	135.017	135.4
6025	74.583	82.977	92.601	99.195	110.839	136.986	142.41	156.113	174.75	180.046
6027	15.616	16.858	17.905	18.085	18.272	18.395	17.955	18.478	18.535	18.703
6029	331.404	357.223	406.458	474.245	549.535	620.201	663.803	760.726	841.796	882.992
6031	66.661	70.759	74.27	85.195	101.885	113.84	129.835	145.147	152.417	153.309
6033	19.823	25.575	36.833	45.494	51.149	56.265	58.538	63.811	64.767	64.369
6035	16.884	18.607	21.851	24.129	27.666	28.825	33.719	34.488	34.846	32.471
6037	7053.75	7117.59	7502.45	8182.91	8878.16	9089.01	9538.19	9786.37	9826.04	10116.6
6039	41.768	47.939	63.985	75.112	89.125	109.3	123.587	140.313	151.178	155.252
6041	208.301	216.758	222.984	222.454	230.522	239.195	247.52	244.206	252.897	260.628
6043	6.128	8.278	11.2	12.653	14.446	16.427	17.101	17.972	18.262	17.876
6045	51.278	57.158	67.095	73.391	80.859	83.277	86.407	87.981	87.766	87.841
6047	105.307	121.62	135.648	155.935	179.953	195.291	212.258	242.554	256.752	268.663
6049	7.518	7.873	8.684	9.5	9.677	9.761	9.406	9.565	9.705	9.174
6051	4.114	7.141	8.651	8.805	10.126	11.649	12.921	13.474	14.259	14.354
6053	248.475	271.299	292.261	328.102	357.535	355.486	402.99	405.139	416.342	433.815
6055	79.654	93.54	99.365	103.014	111.284	116.697	124.565	130.381	136.78	142.318
6057	26.559	34.646	52.59	65.282	79.172	86.523	92.52	97.25	98.774	100.389
6059	1433.71	1728.03	1948.1	2171.93	2418.99	2603.68	2854.51	2940.05	3018.03	3177.61
6061	78.275	90.704	118.382	136.787	175.477	207.071	251.012	312.762	350.137	381.994
6063	11.787	13.949	17.447	18.609	19.826	20.823	20.754	21.01	19.916	19.028
6065	461.006	527.759	669.614	825.693	1193.16	1373.03	1558.98	1931.79	2202.44	2382.01
6067	638.204	697.192	788.005	891.104	1075.82	1140.83	1229.94	1360.82	1421.97	1489.99
6069	18.315	20.904	25.204	30.392	36.835	42.334	53.781	54.647	55.537	58.766
6071	684.447	720.144	903.113	1072.23	1437.32	1576.77	1718.04	1943.92	2041.65	2151.88
6073	1364.56	1616.7	1875.28	2126.09	2512.36	2623.7	2827.37	2938.38	3104.18	3274.96
6075	714.093	686.155	679.192	727.976	723.496	746.386	777.885	763.016	805.704	843.776
6077	292.062	310.095	350.188	416.044	484.131	517.923	567.885	656.985	687.489	719.066
6079	106.395	126.406	156.83	185.25	218.276	229.37	247.839	258.615	270.005	284.035
6081	557.102	574.776	587.969	620.187	650.174	679.69	707.82	690.078	719.756	754.377
6083	265.419	282.91	300.238	338.566	370.565	384.582	399.99	408.079	424.238	443.393
6085	1072.26	1192.63	1300.88	1419.53	1498.31	1580.24	1684.95	1675.31	1786.54	1890.72
6087	125	158.413	189.359	212.145	229.616	239.324	255.835	251.377	263.309	271.781
6089	77.988	91.898	116.637	128.458	148.606	159.198	163.615	175.615	177.284	181.437
6091	2.378	2.682	3.076	3.271	3.323	3.466	3.574	3.378	3.222	3.083
6093	33.254	34.927	39.961	41.589	43.743	44.76	44.218	44.641	44.978	43.968
6095	173.265	191.36	237.273	271.631	343.463	365.395	396.974	408.181	414.119	429.533
6097	206.375	252.88	301.678	335.352	390.495	422.286	460.421	465.938	484.698	504.547
6099	195.524	229.512	267.945	301.286	375.312	410.337	449.471	500.02	515.281	535.387
6101	42.145	47.443	52.568	57.605	64.854	74.253	79.192	88.764	94.821	96.823
6103	29.628	32.263	39.174	44.325	49.913	54.689	56.17	60.602	63.655	63.678
6105	7.678	9.576	11.955	12.881	13.052	13.525	12.98	13.44	13.756	13.528
6107	189.46	213.066	247.496	279.998	314.062	348.127	368.627	407.97	443.342	462.035
6109	22.336	25.903	34.214	39.744	48.845	51.812	54.658	56.788	55.168	54.4
6111	381.9	448.151	532.893	602.82	670.117	703.486	756.506	794.197	825.312	856.618
6113	92.482	102.118	113.794	123.769	142.214	152.628	169.835	186.269	201.136	209.36
6115	44.838	45.324	49.807	53.326	58.645	61.07	60.372	66.285	72.388	73.933
8001	187.371	218.675	247.223	266.974	266.629	313.439	366.963	412.549	464.572	513.713
8003	11.498	12.299	11.873	12.828	13.602	14.372	14.954	15.236	15.9	16.463
8005	163.663	219.683	297.368	369.025	393.895	446.821	491.482	524.466	574.757	619.625
8007	2.68	2.986	3.736	4.844	5.382	7.098	10.02	11.496	12.065	12.695
8009	5.668	5.673	5.398	4.991	4.525	4.506	4.501	3.997	3.787	3.644
8011	6.496	6.41	5.944	5.872	5.028	5.579	5.954	6.118	6.507	5.678
8013	133.658	166.712	191.018	213.941	226.374	259.52	292.927	306.804	328.456	354.903
8015	10.285	12.119	13.268	12.818	12.696	14.398	16.337	17.105	17.805	18.795
8017	2.394	2.254	2.165	2.381	2.395	2.304	2.209	1.939	1.835	1.881
8019	5.001	6.048	7.353	7.792	7.632	8.808	9.255	9.15	9.103	9.128
8021	7.846	8.096	7.774	7.592	7.479	7.888	8.401	8.337	8.278	8.302
8023	3.09	3.149	3.069	3.318	3.183	3.399	3.675	3.562	3.528	3.554
8025	3.092	3.346	2.991	3.055	3.946	4.642	5.509	5.677	5.846	5.373
8027	1.135	1.138	1.532	1.847	1.942	2.702	3.523	3.989	4.278	4.431
8029	15.308	17.639	21.479	23.09	21.053	25.249	27.877	29.389	30.868	30.86
8031	517.143	502.225	494.14	504.434	468.139	518.958	555.651	551.691	603.421	654.896
8033	1.638	1.585	1.657	1.583	1.505	1.583	1.847	1.869	2.061	2.058
8035	8.607	14.739	25.626	38.849	61.67	101.937	180.121	243.112	286.909	323.584
8037	7.701	10.784	13.49	17.497	22.297	31.595	41.961	47.205	52.092	53.81
8039	3.916	4.939	6.902	8.17	9.752	14.423	20.06	22.182	23.091	24.482
8041	238.786	294.782	312.087	370.27	397.491	469.757	519.938	565.8	626.691	668.878
8043	22.139	26.466	28.82	31.692	32.254	41.239	46.245	46.641	46.874	46.952
8045	15.002	18.757	23.033	26.859	30.379	36.377	44.257	49.579	56.087	58.742
8047	1.303	1.858	2.462	2.929	3.078	3.688	4.783	4.81	5.468	5.807
8049	4.241	6.501	7.53	8.615	8.041	9.944	12.496	13.627	14.787	14.587
8051	7.73	9.187	10.721	10.127	10.34	12.427	14.068	14.456	15.374	15.774
8053	0.205	0.349	0.409	0.503	0.468	0.644	0.791	0.794	0.846	0.835
8055	6.538	6.695	6.448	6.802	5.997	6.881	7.771	7.145	6.668	6.539
8057	1.853	1.735	1.862	1.684	1.593	1.555	1.577	1.449	1.383	1.358
8059	238.114	315.148	374.682	418.409	440.014	492.154	528.155	521.995	538.052	561.482
8061	2.03	2.077	1.945	1.87	1.676	1.631	1.61	1.467	1.394	1.411
8063	7.594	7.73	7.602	7.503	7.131	7.485	7.971	8.06	8.242	8.069
8065	8.321	8.676	8.845	6.777	6.053	6.907	7.815	7.331	7.265	7.371
8067	19.389	23.487	27.435	31.373	32.505	39.568	44.228	47.575	51.473	55.477
8069	91.334	120.304	150.179	169.679	187.299	222.75	253.072	275.116	300.482	328.297
8071	15.834	15.799	14.93	14.415	13.757	14.381	15.297	15.582	15.415	14.43
8073	4.87	5.032	4.644	4.649	4.525	5.749	6.07	5.644	5.469	5.468
8075	18.914	19.412	19.833	19.461	17.564	19.045	20.699	21.694	22.792	22.662
8077	54.559	63.414	82.837	89.364	93.757	105.968	117.631	130.194	146.464	151.412
8079	0.793	0.807	0.815	0.789	0.554	0.683	0.832	0.814	0.704	0.725
8081	6.508	7.854	13.198	12.619	11.408	12.222	13.147	12.956	13.802	13.215
8083	13.071	15.057	16.649	19.212	18.732	22.035	23.847	24.514	25.536	26.4
8085	18.39	20.643	24.537	24.872	24.507	29.609	33.599	37.227	41.187	41.506
8087	20.303	21.907	22.514	22.831	21.962	24.886	27.257	27.727	28.153	28.646
8089	23.441	24.196	22.589	21.712	20.118	20.695	20.242	19.247	18.904	18.57
8091	1.544	1.843	1.944	2.1	2.309	3.129	3.775	4.055	4.459	4.666
8093	2.21	3.249	5.42	6.536	7.215	10.452	14.67	16.204	16.267	16.514
8095	4.089	4.265	4.54	4.445	4.199	4.465	4.455	4.467	4.459	4.366
8097	6.346	9.057	10.348	10.697	12.758	14.603	14.817	15.399	17.151	17.693
8099	13.292	13.816	13.066	14.113	13.338	13.948	14.431	13.48	12.568	12.287
8101	118.732	126.68	126.077	123.857	123.134	130.865	141.8	149.825	159.539	163.635
8103	4.837	5.227	6.353	6.685	6.011	6.38	5.986	5.945	6.641	6.871
8105	10.467	10.923	10.575	11.114	10.764	11.606	12.445	12.208	12.018	11.864
8107	6.753	9.72	13.454	13.833	14.239	17.295	19.815	21.398	23.423	23.999
8109	3.831	4.153	3.961	4.224	4.632	5.201	5.939	6.296	6.131	6.311
8111	0.831	0.896	0.839	0.872	0.749	0.565	0.562	0.627	0.708	0.692
8113	1.965	2.251	3.192	2.957	3.741	5.419	6.609	7.097	7.353	7.893
8115	3.404	3.408	3.257	3.055	2.678	2.683	2.746	2.522	2.371	2.34
8117	2.792	5.903	8.961	11.057	13.124	18.873	23.7	25.487	28.053	29.713
8119	3.392	5.828	8.138	10.854	12.526	17.112	20.655	21.978	23.455	23.802
8121	5.534	5.164	5.289	5.253	4.784	5.013	4.939	4.912	4.803	4.79
8123	90.187	108.256	123.839	131.405	132.161	152.14	183.129	222.906	254.103	277.938
8125	8.519	8.791	9.678	9.724	8.929	9.403	9.823	9.765	10.023	10.242
9001	792.737	794.874	808.907	830.393	828.86	848.057	884.364	897.653	919.365	947.446
9003	818.135	814.803	809.169	826.38	852.567	846.135	858.416	878.081	895.188	904.777
9005	144.27	148.726	157.33	162.395	174.462	178.258	182.597	188.912	189.746	189.188
9007	115.42	124.92	129.349	134.187	143.514	148.119	155.593	162.191	165.62	167.657
9009	747.299	759.847	762.278	783.09	805.366	809.157	824.911	847.162	863.38	868.082
9011	231.297	242.102	239.335	248.206	255.474	257.828	259.848	269.664	274.105	276.374
9013	103.846	111.763	115.306	121.017	128.966	130.277	136.863	147.657	153.206	154.764
9015	84.78	89.507	92.548	95.452	102.758	106.313	109.185	115.636	118.6	118.948
10001	82.827	92.365	98.272	102.826	111.638	120.715	127.229	144.585	162.922	174.052
10003	387.579	404.517	398.55	411.519	443.784	474.435	501.837	523.343	538.845	556.474
10005	81.057	91.371	98.114	103.942	114.145	134.584	157.307	177.222	197.944	212.849
11001	755.406	711.759	637.16	634.546	605.321	580.517	572.046	567.136	605.125	652.896
12001	105.574	132.552	152.233	169.518	182.723	203.7	218.611	233.756	247.68	258.779
12003	9.346	12.909	15.389	16.576	18.594	20.482	22.374	24.832	27.072	27.722
12005	75.824	89.222	98.338	113.711	127.323	142.101	148.393	162.917	169.301	178.539
12007	14.743	17.241	20.1	22.63	22.605	24.534	26.064	28.098	28.538	27.607
12009	230.322	241.729	275.752	336.937	403.209	451.31	477.819	529.907	544.019	560.36
12011	629.662	871.264	1026.24	1132.92	1263.3	1447.12	1630.6	1746.9	1752.76	1886.41
12013	7.646	8.306	9.299	9.605	11.044	11.984	13.04	13.85	14.634	14.932
12015	28.059	43.577	59.507	80.892	112.821	130.731	142.266	155.262	159.901	169.032
12017	19.887	39.973	55.747	74.72	94.645	107.581	118.649	133.791	141.288	143.344
12019	32.561	50.019	67.844	87.103	106.752	122.772	141.629	169.418	191.417	204.375
12021	38.955	63.882	87.55	115.581	154.568	199.639	254.015	307.452	322.68	351.78
12023	25.455	30.571	35.636	39.307	42.861	50.383	56.571	63.109	67.606	69.242
12027	13.254	17.345	19.163	21.41	24.094	28.578	32.196	33.864	34.916	35.004
12029	5.487	6.617	7.788	8.924	10.674	12.495	13.758	15.427	16.406	16.215
12031	530.254	559.226	573.019	619.891	677.746	724.468	779.8	828.988	865.799	906.576
12033	206.469	227.941	235.189	253.381	263.272	278.323	294.725	298.339	298.068	307.892
12035	4.466	7.232	11.202	16.679	29.474	40.013	50.579	77.008	96.069	104.621
12037	7.05	7.29	7.684	8.464	8.978	10.581	9.839	10.198	11.532	11.875
12039	39.225	40.102	41.698	42.083	41.267	43.807	44.95	45.258	47.815	46.644
12041	3.6	4.92	5.893	7.722	9.751	12.393	14.443	15.801	16.985	17.387
12043	3.723	5.719	6.006	6.848	7.639	8.47	10.579	12.284	12.944	13.66
12045	10.12	10.339	10.651	11.182	11.486	12.804	14.566	15.781	15.808	15.975
12047	7.808	8.506	8.79	9.461	10.973	11.851	13.33	14.017	14.674	14.507
12049	15.051	17.482	20.384	19.507	19.668	24.46	26.769	26.874	27.28	27.981
12051	11.953	15.098	18.845	22.393	25.943	31.916	36.255	38.201	39.034	38.373
12053	17.593	31.127	45.738	72.513	102.726	119.385	131.39	157.156	172.995	180.326
12055	29.98	41.181	48.103	57.511	69.238	80.792	87.417	95.614	98.709	100.828
12057	494.803	594.152	651.956	756.427	837.028	906.385	1003.43	1143.15	1233.91	1332.87
12059	10.852	13.208	14.808	15.1	15.812	17.789	18.553	19.523	19.861	20.085
12061	36.303	47.324	60.742	75.877	91.115	101.929	113.323	127.955	138.239	146.72
12063	34.549	38.785	39.297	40.478	41.465	45.393	46.701	47.93	49.604	49.536
12065	8.718	9.651	10.722	10.854	11.37	13.065	12.891	14.21	14.741	14.453
12067	2.879	3.258	4.039	4.52	5.627	6.491	7.011	8.131	8.815	9.031
12069	70.119	89.455	105.91	126.325	153.468	177.973	212.347	267.587	297.858	319.987
12071	107.549	154.972	208.127	267.11	339.012	391.823	444.311	555.029	620.501	682.19
12073	104.482	128.108	149.759	167.765	194.118	222.779	240.571	258.083	276.056	288.689
12075	12.817	16.819	20.064	23.125	26.123	30.458	34.644	38.355	40.71	40.487
12077	3.431	3.977	4.267	4.762	5.594	6.681	6.989	7.82	8.341	8.607
12079	13.566	14.676	14.942	15.507	16.611	17.814	18.734	19.07	19.252	18.851
12081	97.854	126.565	150.318	180.374	213.563	237.593	265.644	306.845	323.5	353.289
12083	70.557	99.97	124.238	159.465	197.095	230.611	260.221	303.558	331.527	347.434
12085	28.623	48.665	64.963	81.829	102.033	114.298	127.301	141.912	146.448	155.702
12086	1279.14	1497.89	1643.04	1776.91	1943.72	2086.29	2259.51	2385.87	2504.83	2660.32
12087	52.969	61.216	63.741	70.526	78.239	81.461	79.47	75.819	73.209	77.127
12089	20.812	28.62	33.072	37.707	44.252	50.763	57.957	65.568	73.54	78.617
12091	88.675	105.724	110.705	129.473	144.453	162.9	171.2	184.045	180.741	196.757
12093	11.555	17.25	20.599	25.083	29.834	31.91	35.917	39.247	40.039	39.91
12095	348.381	422.442	474.799	561.538	685.768	780.031	903.019	1053.34	1148.76	1260.97
12097	25.938	39.495	50.662	77.012	110.319	138.824	174.146	228.026	269.688	312.159
12099	353.471	478.669	585.826	723.004	871.56	1013.78	1135.79	1278.38	1323.94	1418.24
12101	78.551	140.992	196.662	242.024	281.937	308.747	347.038	421.844	465.547	492.071
12103	529.536	660.977	733.143	806.041	856.166	891.519	922.15	929.426	916.511	937.929
12105	231.081	284.576	324.095	363.799	407.756	447.182	485.515	547.373	603.452	636.941
12107	36.85	44.726	50.792	58.357	65.345	69.314	70.433	73.792	74.234	73.893
12109	31.357	40.369	51.961	66.463	84.825	102.146	124.522	160.266	191.267	219.976
12111	51.384	69.488	88.825	115.946	152.669	176.229	193.518	241.965	278.788	298.002
12113	38.2	48.286	56.621	67.362	82.434	101.882	118.36	141.132	152.895	167.569
12115	122.651	162.708	204.557	246.261	279.748	304.165	327.165	367.912	380.045	398.845
12117	85.301	138.858	182.019	231.459	291.169	331.587	367.378	406.84	423.063	449.025
12119	15.017	20.988	24.438	28.314	31.882	38.441	53.738	69.261	94.285	112.743
12121	15.723	19.439	22.461	24.745	26.918	30.443	35.071	38.687	42.321	44.994
12123	13.61	15.587	16.594	16.997	17.168	18.081	19.233	20.515	22.571	23.122
12125	8.223	9.897	10.173	10.609	10.293	12.5	13.45	14.856	15.531	15.3
12127	171.046	218.052	261.518	311.189	374.2	413.419	444.935	486.297	494.63	508.764
12129	6.409	9.062	10.895	12.404	14.437	18.912	22.924	26.706	30.85	32.03
12131	16.272	18.392	21.429	25.248	27.837	34.584	40.755	49.392	55.273	62.898
12133	11.566	13.431	14.567	15.633	16.972	19.009	21.023	22.216	24.756	24.898
13001	12.839	14.713	15.524	15.86	15.776	16.54	17.396	17.769	18.337	18.55
13003	5.842	5.996	6.15	6.332	6.223	6.914	7.591	8.096	8.366	8.392
13005	8.283	9.092	9.406	9.717	9.57	10.154	10.131	10.552	11.085	11.399
13007	3.815	3.71	3.803	3.829	3.617	3.987	4.025	3.967	3.444	3.333
13009	34.377	35.819	34.813	38.243	39.627	42.709	44.684	46.304	45.602	46.565
13011	6.833	7.376	8.714	9.472	10.379	11.943	14.544	16.683	18.412	18.862
13013	16.986	19.591	21.477	24.756	30.106	37.046	46.52	57.889	69.686	74.283
13015	33.217	37.807	40.912	45.971	56.36	63.334	76.806	90.334	100.126	103.73
13017	13.186	14.33	16.049	16.784	16.217	17.349	17.483	17.243	17.638	17.684
13019	11.616	12.651	13.57	13.952	14.153	15.245	16.268	17.735	19.34	19.321
13021	143.842	148.654	150.359	151.972	150.268	153.911	153.857	154.003	155.635	155.28
13023	10.347	10.714	10.787	10.615	10.463	11.09	11.654	12.127	13.05	12.879
13025	5.952	6.998	8.752	9.706	11.12	12.83	14.7	16.535	18.462	18.756
13027	13.799	14.536	15.252	15.472	15.383	15.935	16.458	16.124	16.193	15.585
13029	6.59	8.343	10.26	11.65	15.643	20.546	23.474	26.557	30.407	34.496
13031	31.68	32.725	35.975	38.6	43.412	50.646	56.146	63.048	70.623	73.259
13033	18.257	18.656	19.385	20.798	20.514	21.083	22.279	22.939	23.359	23.02
13035	10.656	12.691	13.672	14.551	15.421	16.312	19.621	22.055	23.734	23.68
13037	6.502	6.349	5.716	5.48	5.028	5.541	6.325	6.256	6.71	6.543
13039	11.394	11.461	13.645	18.532	30.734	39.105	43.824	46.673	50.704	53.318
13043	6.389	6.932	7.519	7.562	7.79	8.881	9.585	10.158	11.019	11.106
13045	45.884	54.21	56.666	63.609	71.875	78.097	87.932	102.526	110.743	114.916
13047	28.422	31.74	37.133	39.327	42.693	47.901	53.549	59.745	64.013	67.097
13049	5.751	6.822	7.357	7.921	8.511	9.586	10.312	11.635	12.811	13.512
13051	186.686	188.388	202.909	211.571	217.531	229.466	232.492	242.242	266.019	281.094
13053	24.713	17.14	21.373	19.412	16.729	14.845	15.047	14.096	11.125	12.654
13055	20.697	22.358	21.877	21.796	22.287	24.023	25.419	25.506	25.981	25.265
13057	31.381	40.537	52.275	66.471	91.323	112.971	143.777	182.128	215.225	234.683
13059	65.557	74.315	75.023	81.146	88.058	95.237	102.401	109.536	117.314	123.765
13061	3.622	3.505	3.551	3.511	3.342	3.308	3.353	3.216	3.16	3.033
13063	99.857	134.251	151.298	164.024	182.769	206.843	238.079	256.292	259.81	270.64
13065	6.413	6.517	6.668	6.575	6.16	6.553	6.831	6.948	6.785	6.818
13067	198.841	249.756	300.725	372.903	450.936	527.784	611.505	646.754	689.655	733.862
13069	22.972	25.764	26.939	28.337	29.76	33.541	37.592	39.829	42.739	44.231
13071	32.383	34.181	35.464	36.501	36.735	38.812	42.14	42.993	45.651	46.775
13073	22.474	29.658	40.474	51.894	66.819	81.491	90.138	106.477	124.942	140.473
13075	12.118	12.911	13.503	13.633	13.467	14.285	15.855	16.567	17.233	17.173
13077	32.612	36.175	39.478	44.425	54.487	70.915	90.117	108.371	127.932	137.842
13079	5.794	6.642	7.611	7.833	9.071	11.162	12.408	12.875	12.589	12.794
13081	18.081	19.63	19.539	20.136	20.022	21.245	22.018	22.456	23.409	23.564
13083	10.052	11.676	12.298	12.303	13.182	13.983	15.199	16.188	16.624	16.86
13085	3.631	4.027	4.832	6.782	9.531	11.888	16.238	19.611	22.31	23.637
13087	22.371	24.273	25.552	25.912	25.573	26.819	28.223	27.511	27.826	27.642
13089	420.318	478.083	483.875	518.161	549.655	615.181	668.271	668.998	692.603	722.871
13091	15.755	16.813	16.977	17.345	17.674	18.349	19.168	20.55	21.791	21.366
13093	10.43	10.868	10.834	10.526	9.939	10.766	11.519	13.292	14.837	14.44
13095	90.348	92.784	100.92	101.922	96.325	97.762	95.859	94.61	94.612	93.265
13097	29.28	45.699	54.886	62.27	71.611	81.583	92.774	113.354	132.624	141.487
13099	12.7	12.822	13.144	12.74	11.859	12.171	12.303	11.749	10.962	10.486
13101	1.932	2.109	2.284	2.319	2.372	2.743	3.782	3.946	4.035	4.201
13103	13.74	15.602	18.397	21.393	25.986	31.114	37.755	45.729	52.435	56.688
13105	17.235	18.01	18.791	18.897	18.981	19.792	20.464	20.593	20.103	19.647
13107	18.437	20.083	20.82	20.937	20.6	21.315	21.851	21.777	22.611	23.096
13109	7.479	8.006	8.456	8.34	8.735	9.477	10.531	10.895	11.005	10.886
13111	13.43	14.132	14.772	15.352	16.061	17.647	19.954	22.174	23.689	24.317
13113	11.51	17.606	29.555	43.626	63.212	77.257	92.073	101.961	106.994	113.49
13115	74.138	78.917	79.881	79.527	81.483	86.063	90.837	94.332	96.387	96.867
13117	17.36	22.998	28.152	33.78	44.737	61.483	100.4	137.643	176.815	205.09
13119	12.837	14.259	15.243	15.98	16.705	18.154	20.314	21.725	22.065	22.266
13121	604.835	577.471	591.977	631.798	650.697	733.066	816.19	818.737	926.06	1001.61
13123	9.081	10.416	11.137	11.895	13.492	17.196	23.634	26.808	28.299	29.232
13125	2.275	2.201	2.385	2.402	2.356	2.42	2.574	2.763	3.065	3.142
13127	50.84	51.135	55.132	58.415	62.691	65.106	67.696	72.589	79.808	83.431
13129	23.831	28.078	30.195	32.554	35.233	39.048	44.401	50.602	55.199	56.513
13131	17.789	19.155	19.845	20.801	20.376	22.311	23.624	24.031	25.048	25.775
13133	10.184	11.048	11.407	11.623	11.849	12.825	14.389	15.499	15.99	16.694
13135	73.664	118.426	169.432	253.028	356.979	467.292	595.584	710.978	808.304	898.447
13137	20.823	23.554	25.098	26.17	27.799	31.467	36.095	39.155	43.102	43.763
13139	59.919	69.095	76.101	84.176	96.215	114.464	140.993	160.979	180.015	192.291
13141	9.07	9.451	9.45	9.35	8.93	9.643	10.066	9.634	9.409	8.879
13143	16.033	17.563	18.555	20.376	22.002	23.371	25.788	27.987	28.781	28.828
13145	11.543	13.268	15.412	16.507	17.837	20.864	23.912	28.17	32.168	33.929
13147	15.888	17.576	18.604	19.276	19.825	21.049	23.046	24.376	25.194	25.705
13149	5.376	5.826	6.536	7.28	8.688	9.692	11.038	11.35	11.851	11.708
13151	23.952	29.535	36.484	43.401	59.885	84.375	121.774	169.607	205.225	223.838
13153	63.499	72.178	78.157	82.855	89.695	100.046	111.294	126.201	140.737	150.841
13155	8.131	8.545	8.961	8.88	8.643	9.068	9.905	9.779	9.594	9.517
13157	21.242	23.942	25.469	27.506	30.195	34.526	41.845	50.607	60.756	62.661
13159	5.824	7.342	7.539	7.681	8.495	9.43	11.496	12.985	13.899	13.987
13161	9.533	11.143	11.509	11.813	12.036	12.347	12.734	13.729	15.095	15.071
13163	17.104	17.533	18.364	18.203	17.382	17.427	17.229	16.924	16.885	16.297
13165	8.312	8.174	8.836	8.647	8.249	8.668	8.584	8.51	8.321	9.301
13167	7.713	8.255	8.657	8.627	8.353	8.499	8.567	9.516	9.968	9.82
13169	12.575	14.758	16.681	19.079	20.801	22.072	23.762	27.189	28.656	29.451
13171	10.757	11.633	12.219	12.477	13.056	14.115	16.024	16.961	18.273	18.197
13173	5.062	5.204	5.656	5.77	5.537	6.395	7.283	8.068	10.099	10.638
13175	32.832	34.913	37.08	38.648	39.987	42.953	44.931	46.751	48.386	48.733
13177	7.102	9.76	11.843	14.839	16.333	20.277	24.808	26.505	28.426	29.981
13179	17.647	21.228	38.36	45.573	52.906	59.936	61.811	64.718	62.678	64.952
13181	5.909	6.336	6.719	7.023	7.465	7.97	8.335	8.274	7.991	7.781
13183	3.718	3.67	4.604	5.693	6.341	8.532	10.37	11.677	14.651	17.184
13185	55.687	63.564	68.167	72.567	76.407	86.308	92.206	98.273	109.702	114.782
13187	8.793	9.676	10.829	12.226	14.715	17.09	21.251	25.884	30.31	31.85
13189	15.25	16.954	18.573	19.421	20.148	21.045	21.269	21.419	21.826	21.635
13191	7.427	8.103	8.052	8.398	8.626	9.586	10.948	12.408	14.305	14.44
13193	12.995	13.737	13.987	13.815	13.118	13.676	14.025	14.241	14.654	14.06
13195	13.67	15.918	17.814	19.161	21.214	23.522	25.8	27.123	28.204	28.555
13197	5.136	5.508	5.288	5.539	5.583	6.501	7.189	7.818	8.748	8.846
13199	19.577	20.355	21.238	21.415	22.447	22.614	22.526	22.587	21.851	21.262
13201	6.389	6.466	7.028	6.642	6.273	6.274	6.351	6.096	6.153	5.918
13205	18.948	19.702	21.125	21.181	20.345	22.05	23.965	23.363	23.509	23.153
13207	11.193	12.742	14.673	15.691	17.209	19.649	21.824	24.08	26.452	27.659
13209	6.084	6.8	7.01	7.311	7.403	7.804	8.234	8.997	9.092	9.068
13211	9.965	11.118	11.63	12.25	12.943	13.952	15.531	16.925	17.892	18.169
13213	13.131	16.855	19.803	22.188	26.344	30.649	36.737	39.723	39.548	39.641
13215	168.016	165.839	170.461	176.446	179.824	186.125	186.478	186.543	190.452	205.397
13217	26.493	32.516	34.967	38.269	42.045	50.004	62.768	85.647	100.056	104.822
13219	7.965	9.903	12.526	14.611	17.82	21.819	25.874	28.616	33.008	35.102
13221	7.586	8.255	8.957	9.409	9.822	11.14	12.688	13.699	14.907	14.861
13223	17.708	22.252	26.316	31.004	42.004	58.983	83.026	113.132	142.779	155.762
13225	16.199	17.642	18.961	19.359	21.225	22.111	23.871	24.756	27.777	27.384
13227	9.661	10.672	11.707	12.732	14.51	17.127	23.412	27.277	29.467	30.394
13229	9.339	10.707	11.893	12.648	13.396	14.548	15.702	17.179	18.802	19.417
13231	7.339	8.081	8.911	9.45	10.317	11.437	13.571	15.908	17.924	18.257
13233	29.807	32.399	32.451	33.338	33.873	35.587	38.178	39.86	41.528	41.598
13235	8.031	8.397	8.956	8.579	8.148	8.811	9.655	10.89	11.908	11.6
13237	8.443	9.182	10.36	12.096	14.272	16.248	18.834	20.012	21.21	21.869
13239	2.136	2.277	2.345	2.237	2.216	2.455	2.596	2.519	2.505	2.373
13241	8.389	9.428	10.483	10.936	11.721	13.229	15.07	15.934	16.258	16.596
13243	8.733	9.221	9.599	8.778	8.02	7.931	7.773	7.707	7.671	7.17
13245	162.048	162.457	181.64	189.697	190.689	200.027	199.547	195.837	201.038	202.704
13247	18.405	28.125	36.857	42.472	54.656	64.462	70.724	78.086	85.417	89.243
13249	3.034	3.124	3.429	3.505	3.588	3.595	3.791	4.27	5.021	5.171
13251	12.627	12.972	14.047	14.458	13.832	14.573	15.341	15.065	14.512	14.244
13253	7.135	8.56	9.074	8.871	9.002	8.897	9.329	8.905	8.735	9.053
13255	39.723	44.47	48.11	50.841	54.717	57.313	58.497	61.091	64.08	64.939
13257	20.424	21.437	21.823	22.693	23.474	24.917	25.482	25.332	26.16	25.836
13259	6.475	6.035	5.905	5.93	5.649	5.366	5.284	5.595	6.108	5.912
13261	27.071	28.304	29.519	30.613	30.338	32	33.448	32.622	32.71	31.537
13263	6.619	6.676	6.549	6.406	6.527	6.395	6.563	6.906	6.833	6.445
13265	2.42	2.298	2.036	2.084	1.908	1.924	2.076	1.858	1.71	1.687
13267	16.601	17.438	18.094	17.868	17.808	20.133	22.322	23.165	25.492	25.74
13269	7.822	8.147	7.899	7.743	7.688	8.333	8.821	8.86	8.775	8.507
13271	11.404	11.254	11.471	11.394	11.002	11.766	11.893	15.07	16.492	16.688
13273	11.368	11.887	11.997	11.514	10.626	10.855	10.935	10.134	9.335	8.984
13275	34.733	37.593	38.163	38.517	38.902	40.919	42.829	43.556	44.743	45.385
13277	27.503	30.955	33.038	34.074	35.071	36.985	38.348	38.789	40.256	41.008
13279	19.287	21.712	22.623	23.595	24.121	25.115	26.137	26.539	27.313	27.689
13281	4.626	5.022	5.703	6.255	6.781	7.806	9.348	9.94	10.535	11.007
13283	5.645	5.908	6.097	6.076	6.012	6.354	6.862	6.679	6.888	6.771
13285	44.494	47.009	50.084	53.438	55.581	57.585	58.923	63.233	67.159	70.477
13287	8.751	8.998	9.499	9.325	8.7	8.987	9.475	9.245	8.946	8.133
13289	8.176	8.493	9.36	9.728	9.841	10.185	10.556	9.978	8.967	8.495
13291	6.882	8.34	9.459	10.312	12.066	14.258	17.398	19.856	21.319	22.317
13293	23.531	24.998	26.066	26.093	26.329	27.029	27.746	27.44	27.058	26.725
13295	50.986	55.315	56.604	57.167	58.313	59.481	61.268	65.16	68.897	68.674
13297	23.742	29.401	31.196	33.652	38.757	46.772	61.413	73.696	84.081	88.343
13299	33.653	36.86	37.232	37.006	35.456	35.805	35.421	35.011	36.367	35.879
13301	6.733	6.264	6.587	6.431	6.079	6.209	6.275	6.153	5.793	5.513
13303	17.51	18.135	18.862	19.079	19.183	20.321	21.188	20.155	21.116	20.751
13305	17.931	19.778	20.844	21.595	22.463	24.927	26.596	28.522	30.119	30.61
13307	2.355	2.282	2.351	2.28	2.263	2.335	2.398	2.576	2.777	2.729
13309	4.605	4.809	5.153	5.101	4.952	5.475	6.174	6.701	7.756	8.08
13311	7.787	8.811	10.188	11.486	13.114	15.907	20.186	24.69	27.242	28.404
13313	55.591	62.32	66.006	68.481	72.613	78.122	84.222	94.162	102.763	104.631
13315	6.991	7.136	7.655	7.268	7.02	7.754	8.632	8.789	9.269	9.009
13317	10.211	10.405	10.963	11.165	10.584	10.707	10.694	10.553	10.489	10.033
13319	9.5	10.043	10.342	10.483	10.24	10.175	10.193	9.881	9.517	9.436
13321	14.907	17.174	18.125	18.966	19.741	21.206	21.983	21.67	21.633	21.553
16001	113.336	140.746	174.191	189.807	207.722	256.86	303.328	348.755	393.431	429.542
16003	2.88	3.165	3.334	3.371	3.257	3.676	3.477	3.817	3.956	3.868
16005	52.408	56.979	65.69	67.059	66.258	73.603	75.728	77.419	82.999	85.179
16007	5.801	6.24	6.978	6.894	6.082	6.459	6.424	6.077	5.967	5.96
16009	6.264	7.022	8.315	8.531	7.944	8.795	9.186	9.053	9.286	9.105
16011	29.261	32.064	36.634	38.289	37.603	40.648	41.753	43.173	45.738	45.937
16013	5.836	8.465	9.949	12.163	13.791	17.108	19.115	20.897	21.299	22.038
16015	1.81	2.198	3.016	3.282	3.568	5.184	6.702	6.981	7.021	6.962
16017	15.629	19.477	24.319	26.456	26.767	33.206	36.95	39.576	40.929	41.608
16019	52.504	58.908	66.267	68.632	72.608	79.527	82.968	91.709	104.675	110.729
16021	5.623	6.656	7.315	7.944	8.345	9.468	9.913	10.303	11.014	11.003
16023	2.909	3.048	3.364	3.27	2.912	3.017	2.894	2.825	2.901	2.674
16025	0.72	0.78	0.819	0.794	0.739	0.893	0.968	1.069	1.108	1.049
16027	62.264	75.004	84.006	87.813	90.676	109.976	133.082	163.947	189.345	204.068
16029	6.528	7.757	8.724	8.311	6.958	7.29	7.281	6.963	6.976	6.831
16031	17.08	18.55	19.52	20.318	19.601	20.996	21.393	21.372	23.069	23.536
16033	0.744	0.898	0.797	0.802	0.76	0.866	1.024	0.925	0.98	0.879
16035	10.91	9.94	10.401	9.689	8.485	8.982	8.93	8.659	8.638	8.544
16037	2.981	3.228	3.461	5.115	4.164	4.409	4.336	4.084	4.358	4.317
16039	17.708	19.889	21.692	21.768	21.301	25.052	28.61	25.919	27.101	26.374
16041	7.368	7.939	8.962	9.539	9.259	10.192	11.35	12.079	12.778	13.1
16043	8.761	9.977	10.871	10.853	10.939	11.557	11.769	12.61	13.239	13.075
16045	9.45	10.626	11.971	11.789	11.937	13.794	15.215	16.304	16.683	16.872
16047	8.745	10.858	11.941	12.246	11.667	12.987	14.196	14.614	15.471	15.248
16049	12.962	12.986	14.805	14.387	13.83	15.103	15.47	15.522	16.295	16.356
16051	11.743	13.189	15.398	16.229	16.589	18.245	19.193	21.674	26.224	27.548
16053	10.375	13.581	14.931	15.792	15.216	16.911	18.493	19.654	22.453	22.696
16055	35.591	47.161	60.036	66.789	70.443	92.677	109.487	125.972	138.892	148.863
16057	25.179	27.363	28.836	30.728	30.714	34.339	34.878	35.958	37.278	38.552
16059	5.606	6.437	7.547	7.519	6.926	8.029	7.724	7.708	7.945	7.798
16061	3.889	4.361	4.119	3.768	3.515	3.846	3.74	3.665	3.82	3.908
16063	3.079	3.412	3.46	3.507	3.349	3.794	4.051	4.694	5.203	5.373
16065	13.579	17.299	19.683	22.185	23.823	26.102	27.519	33.807	37.596	39.088
16067	15.895	18.546	19.803	20.79	19.383	20.759	20.103	19.013	20.091	20.413
16069	30.432	31.278	33.235	32.87	33.86	36.824	37.398	38.071	39.315	40.182
16071	2.861	3.122	3.271	3.502	3.513	3.847	4.135	4.137	4.296	4.334
16073	6.494	7.768	8.36	8.444	8.413	9.568	10.69	10.993	11.476	11.606
16075	12.441	14.523	15.884	16.291	16.433	19.237	20.624	21.484	22.64	22.9
16077	4.855	5.693	6.87	7.233	7.054	7.72	7.484	7.426	7.86	7.755
16079	19.686	20.166	19.266	16.517	13.973	14.125	13.762	12.912	12.719	12.596
16081	2.359	2.582	2.927	3.388	3.458	4.82	6.098	7.814	10.157	10.406
16083	42.215	48.452	53.109	54.185	53.817	59.679	64.36	69.833	77.526	82.254
16085	3.621	4.584	5.658	6.525	6.142	7.697	7.659	8.779	9.781	9.836
16087	7.701	8.23	8.832	8.662	8.59	9.455	9.97	9.995	10.189	10.044
17001	70.791	72.337	71.645	68.547	66.109	68.636	68.183	66.92	67.164	67.374
17003	12.033	12.367	12.275	11.679	10.579	9.989	9.684	8.914	8.208	7.564
17005	14.089	15.576	16.289	15.597	15.027	17.1	17.659	17.988	17.773	17.541
17007	25.478	27.441	28.769	29.482	30.981	36.651	42.052	49.725	54.147	55.155
17009	5.618	5.645	5.448	5.736	5.851	6.401	6.977	6.917	6.912	6.903
17011	38.284	37.854	39.24	37.702	35.69	36.023	35.456	34.977	34.902	33.97
17013	5.647	5.781	5.878	5.552	5.34	5.074	5.086	5.163	5.079	5.042
17015	19.25	19.592	18.822	17.8	16.8	16.857	16.611	15.914	15.364	14.826
17017	14.264	14.64	15.097	14.222	13.447	13.544	13.675	13.67	13.642	13.282
17019	163.474	166.494	168.941	171.347	173.341	172.859	180.041	190.659	201.416	207.569
17021	36.048	37.012	36.55	35.7	34.447	35.706	35.383	35.165	34.789	34.203
17023	16.241	16.4	16.98	16.553	15.93	16.53	16.969	16.728	16.294	16.228
17025	14.75	15.299	15.385	15.181	14.472	14.574	14.409	14.134	13.825	13.556
17027	28.326	29.929	32.863	33.779	33.962	35.139	35.565	36.681	37.845	38.296
17029	48.07	49.998	52.506	52.589	51.671	52.873	53.114	53.016	53.935	54.06
17031	5499.18	5397.16	5246.5	5201.82	5109.52	5283.46	5373.42	5207.61	5198.85	5245.33
17033	19.764	20.309	20.94	20.895	19.39	20.856	20.411	20.051	19.81	19.509
17035	9.754	10.559	11.081	10.879	10.692	11.096	11.318	11.057	11.039	10.999
17037	71.668	72.644	74.756	72.976	78.347	82.81	89.237	98.438	105.111	106.203
17039	16.976	17.596	18.137	17.442	16.554	16.824	16.8	16.716	16.575	16.385
17041	18.982	19.847	19.833	19.552	19.46	19.777	19.964	20.101	19.958	19.922
17043	489.107	565.689	661.534	714.497	785.768	855.531	906.284	911.378	917.957	948.165
17045	21.578	21.658	21.811	20.969	19.554	20.132	19.582	18.987	18.505	17.894
17047	7.082	7.584	7.997	8.153	7.422	7.262	6.963	6.796	6.727	6.658
17049	24.759	28.049	31.113	31.351	31.759	33.12	34.248	34.365	34.199	34.447
17051	20.798	21.295	22.249	21.788	20.894	21.203	21.827	21.848	22.117	22.12
17053	16.22	15.344	15.33	14.922	14.226	14.232	14.195	14.092	14.077	13.796
17055	38.584	41.496	43.424	42.969	40.242	39.971	39.003	39.587	39.594	39.29
17057	42.02	43.437	43.771	39.797	38.077	38.443	38.216	37.452	37.075	36.177
17059	7.468	7.688	7.651	7.602	6.902	6.666	6.405	6.03	5.578	5.379
17061	16.963	17.285	16.715	15.875	15.314	15.166	14.752	14.382	13.876	13.538
17063	26.71	28.373	30.686	30.847	32.494	35.073	37.704	44.181	50.115	51.526
17065	8.668	8.805	9.218	9.089	8.487	8.599	8.602	8.471	8.45	8.37
17067	23.575	22.902	23.971	22.72	21.346	20.971	20.148	19.479	19.094	18.523
17069	4.915	5.248	5.41	5.368	5.185	5.077	4.777	4.615	4.304	4.165
17071	8.455	8.558	9.129	8.659	8.058	8.257	8.172	7.786	7.325	6.951
17073	53.059	55.946	57.962	54.718	51.063	51.15	51.078	50.572	50.434	49.952
17075	33.63	33.952	33.114	32.159	30.783	31.481	31.386	30.548	29.659	28.892
17077	55.279	57.408	61.874	61.437	61.055	61.099	59.633	60.006	60.376	59.949
17079	10.729	11.229	11.357	11.133	10.607	10.501	10.067	9.905	9.707	9.578
17081	31.948	33.948	36.861	38.574	37.088	39.459	40.041	39.624	38.796	38.685
17083	18.656	19.695	20.613	20.243	20.542	21.193	21.642	22.5	22.964	22.814
17085	21.877	22.713	23.601	22.87	21.798	22.252	22.296	22.68	22.666	22.481
17087	7.544	9.01	9.696	10.998	11.324	12.36	12.836	12.816	12.611	12.772
17089	251.895	267.551	279.001	289.276	319.491	356.995	407.847	475.384	515.941	536.65
17091	97.524	99.887	102.917	97.042	96.56	101.923	103.842	107.917	113.462	113.051
17093	26.489	31.14	37.37	37.282	39.508	44.924	55.311	81.107	115.206	125.519
17095	60.868	62.225	61.549	57.558	56.38	56.308	55.783	53.513	52.915	51.812
17097	383.106	408.149	442.607	465.821	520.187	580.911	648.15	684.419	704.165	716.217
17099	111.51	111.432	111.94	107.959	107.126	109.936	111.6	112.565	113.863	112.439
17101	17.596	17.942	17.901	17.86	15.928	16.178	15.432	16.91	16.839	16.589
17103	37.925	36.968	36.432	34.328	34.476	36.04	36.092	35.635	35.976	34.84
17105	40.92	41.717	41.423	40.19	39.354	40.33	39.751	39.062	38.85	38.14
17107	33.564	32.958	31.894	31.355	30.765	31.148	31.161	30.795	30.286	29.839
17109	36.813	39.722	37.73	35.953	35.21	33.563	32.841	32.848	32.586	32.344
17111	111.656	124.515	148.238	157.672	185.409	228.762	261.084	294.28	309.181	316.926
17113	105.08	114.014	119.425	122.919	129.715	140.945	150.844	160.299	169.828	177.704
17115	125.05	129.065	131.253	124.969	117.271	117.289	114.499	111.083	110.752	108.781
17117	44.596	47.286	49.545	49.182	47.69	48.677	48.972	48.418	47.784	46.858
17119	251.495	251.303	247.689	246.5	249.738	256.665	259.204	264.759	269.279	268.416
17121	39.148	40.873	43.77	43.677	41.612	41.972	41.665	39.941	39.425	38.555
17123	13.303	13.402	14.504	13.48	12.869	12.928	13.137	12.952	12.632	12.111
17125	16.282	18.258	19.469	17.521	16.277	16.344	16.001	15.471	14.641	14.364
17127	13.827	14.12	15.044	14.967	14.771	15.152	15.136	15.477	15.402	15.149
17129	9.703	10.789	11.722	11.594	11.13	12.006	12.476	12.556	12.691	12.756
17131	17.287	18.167	19.367	18.585	17.261	17.083	16.937	16.694	16.426	16.159
17133	18.724	19.373	20.211	20.7	22.56	24.79	27.764	31.007	33.01	34.262
17135	30.306	31.38	31.93	31.9	30.63	30.702	30.657	30.288	30.096	29.7
17137	36.379	37.299	37.567	37.341	36.443	37.079	36.638	36.101	35.553	35.125
17139	13.311	13.73	14.577	14.393	13.946	14.051	14.327	14.587	14.843	14.913
17141	42.804	44.938	46.453	45.969	46.059	49.166	51.275	52.893	53.45	52.614
17143	195.984	200.504	200.51	186.613	183.155	184.816	183.186	182.868	186.266	188.526
17145	19.837	20.892	21.811	22.219	21.42	21.322	23.055	22.608	22.331	21.846
17147	15.534	16.214	16.622	16.193	15.55	16.037	16.387	16.649	16.714	16.469
17149	19.194	19.602	18.961	18.441	17.551	17.209	17.32	16.862	16.4	16.058
17151	3.861	4.29	4.422	4.542	4.356	4.421	4.411	4.346	4.459	4.339
17153	8.773	9.017	8.847	8.228	7.519	7.482	7.294	6.575	6.14	5.855
17155	5.006	5.589	6.118	5.991	5.74	5.847	6.065	5.977	5.994	5.836
17157	31.566	33.08	35.704	35.442	34.5	34.254	33.91	33.588	33.453	32.83
17159	16.909	17.732	17.738	17.975	16.512	16.491	16.259	16.258	16.207	16.189
17161	166.695	169.692	167.103	158.939	148.688	150.475	149.134	147.067	147.645	147.338
17163	284.907	275.899	267.469	265.152	262.628	262.499	256.462	261.255	270.42	267.094
17165	25.901	27.278	28.594	28.479	26.501	26.88	26.603	25.526	24.936	24.916
17167	162.201	173.042	176.147	176.511	178.688	189.592	189.152	192.432	197.835	199.791
17169	8.09	8.044	8.368	7.811	7.502	7.593	7.199	7.508	7.544	7.416
17171	6.116	6.3	6.137	5.886	5.633	5.584	5.549	5.457	5.334	5.195
17173	22.591	23.599	23.963	23.145	22.3	22.747	22.85	22.445	22.341	22.134
17175	7.522	7.261	7.389	7.02	6.541	6.44	6.317	6.136	5.965	5.865
17177	48.83	49.03	49.759	49.232	48.118	49.031	48.92	48.105	47.691	46.709
17179	119.212	126.923	132.141	125.048	123.887	127.764	128.52	130.784	135.447	137.203
17181	16.147	16.732	17.865	18.266	17.609	18.151	18.267	18.071	17.76	17.567
17183	97.11	97.637	95.182	91.583	88.155	86.57	83.821	82.728	81.596	80.345
17185	12.882	13.347	13.783	13.825	13.106	13.139	12.895	12.451	11.939	11.647
17187	21.59	22.048	22.009	20.758	19.16	19.097	18.68	17.874	17.721	17.621
17189	13.871	14.511	15.52	15.229	14.963	15.104	15.162	14.95	14.699	14.438
17191	17.011	17.509	18.169	18.405	17.217	17.157	17.112	16.91	16.736	16.654
17193	17.239	16.944	17.974	17.934	16.481	15.822	15.333	15.074	14.638	14.497
17195	63.018	64.664	65.986	62.31	60.156	60.828	60.615	59.094	58.472	57.629
17197	249.034	290.107	325.071	330.901	359.459	418.351	507.629	627.61	678.859	710.992
17199	49.288	53.033	56.892	58.558	57.715	60.43	61.279	63.875	66.43	67.719
17201	246.372	246.813	251.177	249.147	253.721	269.02	278.981	286.178	295.147	293.02
17203	28.062	29.937	33.443	32.304	32.817	34.437	35.499	37.032	38.647	39.622
18001	26.936	28.213	29.676	30.283	31.16	32.565	33.597	33.867	34.43	35.053
18003	281.32	288.524	293.923	289.453	301.659	314.778	332.786	343.238	355.833	367.106
18005	57.139	60.669	64.996	63.4	63.855	68.41	71.763	73.66	76.865	80.094
18007	11.29	10.796	10.193	9.776	9.453	9.594	9.412	8.915	8.883	8.722
18009	15.911	15.9	15.568	14.886	14.079	14.127	13.988	13.392	12.763	12.447
18011	30.946	32.654	36.616	37.139	38.304	41.951	46.39	51.261	56.829	62.458
18013	9.12	10.547	12.378	12.883	14.131	14.435	14.998	15.283	15.21	15.264
18015	17.869	18.874	19.777	18.784	18.823	19.573	20.15	20.274	20.161	20.213
18017	40.361	40.805	40.923	39.846	38.458	39.44	40.939	39.637	38.994	38.481
18019	76.249	83.304	89.067	88.683	87.723	91.802	96.714	101.781	110.569	114.503
18021	23.996	24.253	24.824	24.64	24.734	26.051	26.565	27.097	26.875	26.983
18023	30.56	31.529	31.574	30.784	31.06	32.848	33.942	33.237	33.206	33.07
18025	8.003	8.977	9.816	9.981	9.919	10.274	10.786	11.012	10.715	10.771
18027	26.637	26.935	27.915	28.232	27.586	28.965	29.882	30.452	31.712	32.72
18029	29.405	30.965	34.389	35.552	38.979	43.041	46.349	48.421	50.095	51.041
18031	22.82	23.739	23.855	23.408	23.635	24.288	24.572	25.374	25.796	26.458
18033	30.959	32.608	33.535	33.72	35.463	37.996	40.537	41.494	42.256	42.89
18035	129.469	130.266	128.459	122.046	119.774	120.707	118.776	118.17	117.672	117.346
18037	31.038	32.395	34.326	35.365	36.662	38.493	39.892	41.265	41.901	42.702
18039	126.614	131.305	137.361	147.275	156.517	169.869	183.412	192.242	197.45	202.629
18041	26.27	28.088	28.276	27.132	26.003	26.153	25.556	24.7	24.317	23.884
18043	55.597	57.033	61.441	62.046	64.785	69.074	70.879	71.905	74.67	77.537
18045	18.328	19.325	19.132	18.618	17.798	17.865	17.929	17.436	17.262	16.861
18047	17.04	17.884	19.688	19.853	19.605	20.854	22.252	23.049	23.061	23.22
18049	17.136	18.281	19.337	18.839	18.871	19.628	20.549	20.54	20.823	20.532
18051	30.54	31.792	33.282	32.977	31.878	31.975	32.491	33.268	33.528	33.795
18053	83.835	83.21	80.751	76.728	74.215	74.483	73.325	70.803	70	69.016
18055	27.037	29.308	30.473	30.163	30.487	32.567	33.191	33.32	33.19	33.067
18057	54.757	67.205	82.523	89.273	110.348	142.413	185.221	235.039	276.336	309.256
18059	35.108	40.027	43.982	43.703	45.686	50.477	55.71	63.045	70.203	73.644
18061	20.532	23.738	27.426	28.615	29.902	31.778	34.569	37.354	39.367	40.128
18063	54.127	61.212	70.002	71.56	76.107	87.494	105.378	128.082	145.88	159.202
18065	52.688	53.648	53.24	49.659	48.162	49.172	48.469	48.064	49.472	49.152
18067	83.332	86.842	86.813	84.455	80.976	83.905	84.94	84.382	82.771	82.852
18069	35.019	35.359	35.565	34.799	35.503	37.1	38.068	37.65	37.093	36.917
18071	33.136	34.559	36.64	37.14	37.839	40.184	41.428	41.683	42.589	43.725
18073	20.54	22.863	26.301	25.509	24.905	27.691	30.334	31.763	33.499	33.835
18075	23.643	24.391	23.241	21.964	21.538	21.762	21.792	21.595	21.178	21.339
18077	27.017	28.709	30.438	29.147	29.83	30.753	31.706	31.998	32.425	32.748
18079	19.554	21.804	22.874	23.262	23.67	25.574	27.747	28.352	28.464	28.533
18081	61.341	68.997	77.612	81.706	88.615	101.628	115.756	126.769	140.052	151.292
18083	41.618	41.094	42.008	42.041	39.782	40.05	39.195	38.543	38.385	37.901
18085	48.296	53.701	59.682	62.598	65.421	69.961	74.211	75.934	77.348	78.876
18087	20.938	23.894	25.683	27.666	29.559	32.314	34.892	36.283	37.162	38.349
18089	547.169	540.15	521.525	487.82	476.462	484.553	484.514	489.53	496.052	494.016
18091	105.527	107.322	108.695	106.677	107.257	109.571	110.121	109.541	111.404	111.691
18093	38.296	41.035	42.454	41.945	42.934	45.045	45.915	46.233	46.146	46.317
18095	139.1	139.286	138.875	132.651	130.922	133.759	133.213	130.871	131.645	130.706
18097	794.132	783.002	765.561	775.495	800.138	842.076	860.832	873.31	904.75	935.248
18099	35.22	37.846	39.336	41.188	42.224	43.992	45.243	46.549	47.008	47.526
18101	11.057	11.257	11.02	10.784	10.364	10.49	10.36	10.323	10.33	10.149
18103	39.205	40.704	39.688	38.109	36.924	33.401	36.184	37.445	36.786	36.099
18105	85.604	90.02	99.268	102.122	109.384	116.197	120.872	128.121	138.522	144.038
18107	33.988	35.39	35.497	35.034	34.491	36.641	37.601	38.105	38.099	38.356
18109	44.233	48.124	52.206	53.856	56.215	61.489	66.838	68.037	69.111	70.838
18111	11.692	13.193	14.84	13.966	13.57	14.268	14.525	14.485	14.262	14.187
18113	31.384	33.445	35.429	36.596	38.067	42.081	46.64	47.292	47.475	47.937
18115	4.302	4.894	5.122	5.322	5.333	5.491	5.582	5.943	6.11	6.086
18117	17.002	17.66	18.702	18.807	18.417	18.706	19.316	19.744	19.818	19.927
18119	12.23	14.091	15.86	16.024	17.389	20.078	21.837	21.975	21.582	21.498
18121	14.682	15.624	16.434	15.801	15.412	16.232	17.179	17.396	17.285	17.324
18123	19.078	19.043	19.363	19.42	19.107	19.018	18.865	19.26	19.422	19.596
18125	12.278	12.462	13.454	13.09	12.481	12.464	12.826	12.879	12.849	12.706
18127	87.657	98.445	120.06	122.298	129.319	139.429	147.137	156.024	164.512	170.675
18129	21.82	23.455	26.434	26.469	26.009	26.657	27.07	26.488	25.874	25.671
18131	12.559	13.06	13.239	13.117	12.802	13.434	13.605	13.682	13.345	13.044
18133	26.984	27.207	29.216	29.185	30.458	33.294	36.18	37.78	37.936	37.9
18135	29.019	29.735	29.957	28.491	27.11	27.351	27.363	26.517	26.164	25.575
18137	21.239	23.517	24.444	24.416	24.687	25.934	26.654	28.04	28.813	28.66
18139	20.321	20.344	19.576	18.688	18.156	18.436	18.194	17.826	17.367	16.946
18141	244.404	240.535	241.431	240.431	247.666	260.072	265.845	264.863	266.772	267.476
18143	17.219	19.379	20.443	20.592	21.011	22.027	23.049	23.889	24.193	24.408
18145	37.867	39.55	39.957	39.775	40.383	42.488	43.479	43.482	44.371	45.137
18147	17.276	18.012	19.429	19.825	19.507	19.964	20.432	20.896	20.887	21.075
18149	19.422	20.989	21.968	21.512	22.841	22.524	23.525	23.394	23.368	23.313
18151	20.269	22.976	24.751	25.315	27.489	30.696	33.339	33.926	34.138	34.926
18153	19.9	20.246	21.112	19.965	18.997	20.574	21.756	21.689	21.421	21.337
18155	6.328	6.81	7.177	7.334	7.763	8.234	9.129	10.165	10.622	10.694
18157	109.684	115.334	122.035	125.665	130.799	142.02	149.359	158.834	172.98	182.414
18159	16.633	16.861	16.797	16.24	16.141	16.364	16.582	16.411	15.875	15.642
18161	6.617	6.769	6.872	7.104	6.987	7.351	7.343	7.378	7.531	7.312
18163	169.012	164.944	167.539	167.136	165.282	169.89	172.052	175.769	179.773	182.132
18165	16.892	17.261	18.26	17.655	16.753	16.713	16.772	16.603	16.143	15.938
18167	114.732	111.001	112.305	109.731	106.122	107.583	105.762	105.245	107.873	108.503
18169	35.543	35.309	36.604	35.005	35.117	35.132	34.993	33.806	32.852	32.379
18171	8.684	8.661	8.988	8.333	8.171	8.264	8.435	8.626	8.503	8.431
18173	28.272	35.016	41.639	43.913	44.981	48.919	52.531	56.066	59.863	62.368
18175	19.301	20.413	21.975	22.798	23.715	25.432	27.247	27.893	28.289	28.202
18177	79.163	77.773	76.038	73.146	71.998	72.438	71.033	69.793	68.877	67.712
18179	23.926	25.345	25.425	24.989	25.964	26.868	27.619	27.82	27.66	27.984
18181	21.065	22.046	23.902	23.214	23.285	24.469	25.246	24.861	24.679	24.543
18183	23.484	25.252	26.25	26.585	27.735	29.288	30.634	32.182	33.338	33.649
19001	9.443	9.298	9.495	8.936	8.397	8.366	8.223	7.932	7.692	7.472
19003	6.308	5.906	5.715	5.306	4.845	4.578	4.476	4.226	4.023	3.896
19005	15.027	15.159	15.101	14.641	13.836	14.484	14.674	14.371	14.344	14.184
19007	15.049	14.837	15.493	14.389	13.744	13.723	13.696	13.453	12.869	12.67
19009	9.555	8.918	8.55	8.097	7.335	6.954	6.804	6.324	6.107	5.818
19011	22.907	22.928	23.667	22.515	22.425	23.962	25.326	26.265	26.059	25.876
19013	132.999	132.971	138.067	130.069	124.155	126.936	128.019	127.021	131.16	133.019
19015	26.561	26.174	26.232	25.51	25.2	25.456	26.251	26.5	26.274	26.448
19017	22.751	23.8	24.841	23.713	22.854	23.183	23.312	23.833	24.284	24.808
19019	21.723	22.507	22.952	21.811	20.842	21.141	21.064	20.831	20.945	21.048
19021	20.762	20.808	20.816	20.572	19.992	20.5	20.361	19.97	20.334	20.66
19023	16.965	17.338	17.669	16.781	15.713	15.573	15.299	14.965	14.901	15.033
19025	14.259	13.799	13.52	12.348	11.501	11.473	11.088	10.228	10.162	9.858
19027	22.901	23.064	22.981	22.435	21.415	21.651	21.382	20.973	20.827	20.591
19029	17.052	16.979	16.973	16.368	15.11	15.043	14.675	14.002	13.928	13.541
19031	17.719	17.825	18.649	18.218	17.447	17.742	18.199	18.213	18.514	18.442
19033	49.267	49.349	48.503	48.494	46.773	47.196	46.389	44.741	44.102	43.444
19035	17.276	16.541	16.232	15.266	14.107	13.635	13.019	12.38	12.13	11.872
19037	14.914	15.189	15.43	14.484	13.288	13.297	13.168	12.561	12.415	12.269
19039	7.596	7.976	8.624	8.387	8.301	8.486	9.194	9.18	9.302	9.391
19041	18.475	18.754	19.562	18.385	17.654	17.577	17.36	16.848	16.626	16.507
19043	20.641	21.429	21.095	20.179	19.064	18.871	18.611	18.269	18.09	17.751
19045	56.866	57.854	57.098	53.586	51.091	51.27	50.12	49.475	49.107	48.405
19047	19.079	18.747	18.943	18.332	16.737	16.761	16.944	16.92	17.129	17.542
19049	26.142	27.472	29.514	29.245	29.904	34.05	41.446	53.042	66.669	77.277
19051	8.22	8.58	9.116	8.785	8.321	8.512	8.544	8.583	8.791	8.83
19053	9.739	9.858	9.795	8.911	8.303	8.468	8.645	8.618	8.415	8.119
19055	18.702	18.904	18.938	18.514	18.046	18.347	18.416	17.955	17.775	17.544
19057	46.858	45.615	46.232	43.848	42.668	42.936	42.253	40.332	40.252	40.282
19059	12.626	14.205	15.627	15.045	14.935	15.601	16.46	16.644	16.659	17.102
19061	90.831	94.664	93.773	89.096	86.462	88.938	89.201	90.769	93.887	96.147
19063	13.992	13.64	13.339	12.409	11.592	11.403	10.995	10.527	10.279	9.942
19065	26.885	26.042	25.432	23.381	21.889	22.211	22.022	21.426	20.873	20.432
19067	20.091	20.219	19.569	18.523	17.056	17.001	16.854	16.52	16.32	16.051
19069	13.24	12.996	13.02	12.401	11.351	11.016	10.679	10.766	10.685	10.518
19071	9.357	9.581	9.38	8.831	8.236	8.172	7.995	7.616	7.421	7.045
19073	12.72	12.339	12.097	11.203	10.028	10.226	10.341	9.8	9.33	9.091
19075	14.108	14.057	14.341	13.253	12.017	12.244	12.368	12.406	12.444	12.402
19077	12.262	12.182	11.969	11.42	10.941	11.241	11.334	11.249	10.943	10.678
19079	18.311	18.236	17.873	16.98	16.049	16.468	16.423	16.261	15.63	15.277
19081	13.505	13.525	13.81	13.383	12.61	12.148	12.109	11.834	11.306	11.046
19083	22.247	22.161	21.777	20.88	19.099	19.103	18.807	17.974	17.53	17.386
19085	16.305	16.594	16.325	15.451	14.734	15.231	15.685	15.362	14.915	14.409
19087	18.148	18.268	18.89	18.841	19.296	20.001	20.341	20.354	20.121	20.223
19089	11.405	11.478	11.102	10.569	9.811	9.944	9.934	9.76	9.557	9.48
19091	12.545	12.351	12.248	11.622	10.755	10.457	10.377	10.033	9.803	9.651
19093	9.268	9.126	8.913	8.751	8.341	8.206	7.804	7.369	7.069	7.148
19095	15.418	15.856	15.436	15.078	14.618	15.136	15.729	16.297	16.319	16.377
19097	20.941	21.56	22.486	21.569	19.909	20.196	20.297	20.124	19.829	19.606
19099	35.47	36.585	36.386	34.717	34.829	35.406	37.252	37.482	36.806	36.782
19101	15.868	15.272	16.279	16.33	16.313	16.468	16.189	16.315	16.787	16.859
19103	72.398	76.577	82.191	88.539	96.595	104.488	111.455	120.3	131.244	142.218
19105	19.849	19.898	20.382	19.654	19.48	20.521	20.259	20.605	20.685	20.679
19107	13.985	13.528	12.901	12.396	11.601	11.597	11.418	10.881	10.5	10.264
19109	22.947	22.386	21.841	20.403	18.551	17.836	17.206	16.287	15.514	15.174
19111	43.224	42.538	43.048	40.798	38.632	39.107	37.931	36.364	35.863	35.485
19113	163.509	167.054	169.737	164.835	169.295	181.874	192.365	200.395	211.618	219.069
19115	10.745	11.291	12.08	11.795	11.62	11.939	12.174	11.862	11.371	11.311
19117	10.192	10.311	10.315	9.768	9.059	9.234	9.369	9.462	8.896	8.731
19119	13.282	13.112	12.884	12.376	11.978	11.724	11.748	11.677	11.56	11.697
19121	11.575	12.112	12.587	12.204	12.516	13.34	14.049	14.918	15.721	15.671
19123	22.248	22.249	22.833	21.845	21.563	22.055	22.299	22.454	22.394	22.488
19125	26.431	27.377	29.732	29.514	29.995	31.143	32.104	32.774	33.244	33.627
19127	41.206	42.795	41.729	40.278	38.301	39.051	39.356	39.646	40.679	41.111
19129	11.922	12.547	13.442	13.334	13.168	13.663	14.554	14.905	15.073	14.98
19131	13.067	12.568	12.3	11.429	10.919	10.971	10.868	10.8	10.788	10.654
19133	12.06	12.009	11.664	10.838	10.003	10.059	10.009	9.566	9.24	9.043
19135	9.383	9.272	9.2	8.585	8.13	8.203	8.005	7.955	7.984	8.026
19137	12.849	13.197	13.412	12.84	12.074	11.947	11.793	11.214	10.694	10.388
19139	37.307	39.799	40.588	40.418	39.969	41.44	41.791	41.894	42.751	43.108
19141	17.583	17.441	16.989	16.318	15.451	15.647	15.067	14.552	14.4	13.939
19143	8.542	8.378	8.354	7.759	7.285	7.138	6.985	6.743	6.449	6.158
19145	18.629	19.004	19.052	17.787	16.874	16.729	16.939	16.274	15.926	15.73
19147	13.361	13.171	12.723	11.893	10.642	10.26	10.135	9.702	9.397	9.127
19149	24.328	24.292	24.802	23.68	23.382	24.339	24.87	24.98	24.965	24.993
19151	12.784	12.213	11.335	10.741	9.493	9.133	8.602	7.835	7.284	7.11
19153	287.14	303.344	303.763	308.358	328.531	354.096	375.627	399.03	432.304	459.938
19155	87.252	86.684	86.609	84.828	82.697	83.973	88.022	90.198	93.398	93.269
19157	18.779	19.381	19.315	18.893	19.035	18.925	18.903	19.002	18.898	18.642
19159	6.377	6.148	6.117	5.788	5.416	5.382	5.465	5.304	5.131	5.055
19161	15.57	14.93	14.106	13.077	12.311	12.003	11.481	10.716	10.342	9.993
19163	143.135	152.697	160.203	154.572	151.304	156.271	158.614	158.543	165.762	171.616
19165	15.56	15.124	15.016	14.206	13.235	13.232	13.031	12.547	12.167	11.933
19167	28.028	28.949	30.815	30.437	29.927	31.347	31.609	32.726	33.716	34.756
19169	62.947	67.974	72.509	74.054	74.382	76.265	80.152	82.884	89.595	93.614
19171	20.203	19.626	19.507	18.663	17.436	17.951	18.084	18.197	17.725	17.658
19173	8.818	8.429	8.354	7.841	7.103	7.069	6.976	6.534	6.308	6.116
19175	13.581	13.525	13.867	13.141	12.774	12.325	12.281	12.143	12.503	12.59
19177	8.627	8.334	8.631	8.12	7.683	7.701	7.793	7.638	7.56	7.398
19179	42.166	39.788	40.221	38.155	35.733	35.99	36.007	35.855	35.65	35.322
19181	27.557	31.122	34.939	34.777	36.17	38.645	40.787	43.339	46.318	48.541
19183	18.981	19.462	20.166	19.765	19.617	20.245	20.718	21.35	21.697	22.203
19185	8.373	8.188	8.189	7.523	7.075	6.939	6.728	6.494	6.395	6.376
19187	48.345	46.95	45.91	42.697	40.345	39.698	40.234	38.562	37.863	36.905
19189	12.978	13.393	12.956	12.536	12.131	11.804	11.778	11.34	10.831	10.5
19191	21.792	21.714	21.916	21.434	20.84	21.114	21.265	21.06	21.067	20.998
19193	103.32	104.747	101.04	98.906	98.506	103.346	103.786	100.589	102.342	102.156
19195	8.97	8.85	9.074	8.697	7.98	7.952	7.894	7.742	7.577	7.512
19197	17.26	16.692	16.284	15.393	14.272	14.674	14.327	13.717	13.186	12.913
20001	15.049	15.277	15.663	15.481	14.64	14.667	14.393	13.733	13.359	13.097
20003	8.498	8.503	8.711	8.114	7.778	7.97	8.091	8.087	8.102	7.902
20005	19.189	18.879	18.409	17.451	16.904	16.775	16.796	16.865	16.87	16.733
20007	6.957	7.003	6.554	6.783	5.866	5.616	5.292	4.984	4.847	4.938
20009	30.692	31.142	31.545	32.828	29.27	29.132	28.163	27.536	27.687	27.452
20011	15.217	15.429	15.984	15.506	14.948	15.157	15.366	15.002	15.165	14.858
20013	11.677	11.622	11.892	11.158	11.132	10.971	10.709	10.087	9.981	9.966
20015	38.505	38.515	45.1	48.014	50.672	56.298	59.681	62.547	65.92	66.666
20017	3.409	3.436	3.29	3.155	2.997	3.025	3.019	2.962	2.788	2.687
20019	4.63	4.954	5.004	4.724	4.384	4.407	4.344	3.989	3.646	3.531
20021	21.568	21.629	22.307	22.314	21.316	22.503	22.554	21.75	21.562	21.03
20023	4.2	4.051	3.672	3.59	3.226	3.16	3.157	2.88	2.72	2.677
20025	2.86	2.735	2.591	2.596	2.42	2.424	2.402	2.298	2.199	2.18
20027	9.876	9.695	9.746	9.31	9.126	9.156	8.827	8.444	8.55	8.379
20029	13.374	12.867	12.451	11.73	10.994	10.643	10.238	9.741	9.519	9.234
20031	7.393	7.425	9.334	8.865	8.408	8.812	8.932	8.622	8.59	8.459
20033	2.699	2.706	2.539	2.461	2.297	2.116	1.955	1.931	1.886	1.941
20035	34.95	33.827	36.95	36.739	36.933	37.233	36.342	35.928	36.303	36.256
20037	38.017	37.468	38.001	37.234	35.578	37.944	38.262	38.638	39.191	39.379
20039	4.939	4.72	4.517	4.468	4.011	3.624	3.46	3.128	2.947	2.879
20041	19.999	21.285	20.125	19.089	18.928	19.565	19.349	19.285	19.801	19.644
20043	9.131	9.215	9.259	8.633	8.123	7.782	8.24	7.868	7.954	7.841
20045	58.257	60.585	68.063	72.156	82.229	91.408	100.247	105.681	111.274	116.197
20047	4.568	4.473	4.232	4.009	3.785	3.652	3.434	3.194	3.049	2.94
20049	3.818	3.903	3.883	3.473	3.324	3.278	3.217	3.041	2.87	2.633
20051	24.759	25.582	26.296	28.015	25.983	27.139	27.454	27.429	28.447	29.212
20053	6.156	6.549	6.615	6.448	6.584	6.546	6.536	6.404	6.509	6.409
20055	19.059	21.613	24.169	31.026	33.2	36.46	40.508	36.754	36.945	37.264
20057	22.562	23.795	24.516	27.134	27.505	30.282	32.544	32.354	34.056	35.101
20059	19.998	20.558	22.052	21.654	22.046	23.505	24.869	25.527	26.005	25.959
20061	28.598	32.27	30.07	31.883	30.558	31.796	27.845	27.099	35.302	37.754
20063	3.929	3.769	3.717	3.56	3.239	3.166	3.087	2.84	2.683	2.733
20065	4.702	4.364	3.998	4.1	3.518	3.224	2.925	2.762	2.611	2.545
20067	5.963	6.515	6.951	6.864	7.177	7.781	7.88	7.687	7.846	7.999
20069	4.49	4.852	5.16	5.39	5.398	5.547	5.913	5.882	6.027	6.056
20071	1.796	1.836	1.839	1.809	1.763	1.693	1.53	1.299	1.256	1.28
20073	9.11	8.661	8.756	8.455	7.832	7.821	7.647	7.222	6.682	6.374
20075	2.743	2.738	2.5	2.476	2.389	2.468	2.651	2.59	2.698	2.621
20077	7.808	7.585	7.763	7.481	7.105	6.716	6.511	6.166	6.032	5.822
20079	27.294	28.964	30.65	30.95	31.034	32.574	32.894	33.566	34.782	34.945
20081	3.653	3.932	3.802	3.909	3.88	4.051	4.302	4.25	4.292	4.153
20083	2.652	2.525	2.255	2.293	2.169	2.165	2.072	2.038	1.908	1.937
20085	10.366	10.773	11.602	11.387	11.519	11.98	12.655	13.362	13.489	13.515
20087	11.969	13.142	15.226	15.16	15.941	17.253	18.553	19.159	19.122	19.033
20089	6.03	5.449	5.205	4.706	4.233	4.016	3.747	3.271	3.067	3.03
20091	220.661	236.76	271.524	303.127	357.309	403.202	454.539	504.441	545.696	587.111
20093	3.047	3.185	3.476	3.909	4.015	4.366	4.497	4.147	3.989	3.936
20095	8.846	8.911	8.947	8.52	8.301	8.472	8.685	8.249	7.842	7.824
20097	4.029	4.038	4.049	3.955	3.634	3.589	3.264	3.088	2.56	2.496
20099	25.66	24.7	25.742	24.918	23.618	23.302	22.733	21.913	21.547	20.825
20101	2.701	2.684	2.47	2.543	2.359	2.277	2.145	1.848	1.736	1.703
20103	53.21	54.928	55.012	60.108	64.61	67.511	68.957	71.788	76.546	78.924
20105	4.547	4.458	4.129	3.801	3.636	3.579	3.576	3.443	3.233	3.129
20107	7.769	8.001	8.209	8.189	8.258	8.798	9.58	10.032	9.636	9.615
20109	3.78	3.778	3.459	3.31	3.087	3.215	3.059	2.881	2.771	2.764
20111	32.252	32.047	35.3	35.948	34.775	35.672	35.967	35.936	33.632	33.648
20113	24.79	27.146	26.962	27.387	27.34	28.762	29.572	29.375	29.139	29.648
20115	13.915	14.139	13.469	13.056	12.875	13.55	13.394	13.012	12.663	12.187
20117	13.14	13.342	12.769	12.244	11.67	11.312	10.933	10.27	10.104	9.945
20119	4.872	4.8	4.775	4.637	4.235	4.476	4.621	4.586	4.605	4.335
20121	19.331	20.76	21.676	21.997	23.577	25.667	28.536	30.758	32.859	33.154
20123	7.964	7.715	8.101	7.817	7.184	7.121	6.911	6.443	6.355	6.312
20125	39.965	39.526	42.407	40.976	38.758	37.451	36.242	35.034	35.365	34.187
20127	6.397	6.445	6.377	6.1	6.203	6.29	6.12	5.947	5.913	5.728
20129	3.555	3.376	3.456	3.561	3.482	3.399	3.482	3.3	3.227	3.137
20131	11.799	11.378	11.159	10.5	10.447	10.675	10.694	10.367	10.165	10.132
20133	18.798	18.705	19.076	18.748	17.045	17.204	16.934	16.591	16.484	16.396
20135	4.774	4.545	4.52	4.713	4.006	3.697	3.448	3.177	3.107	3.043
20137	7.225	6.89	6.679	6.369	5.923	5.961	5.962	5.765	5.66	5.559
20139	13.371	13.64	15.331	14.922	15.253	16.29	16.756	16.869	16.298	16.258
20141	6.338	5.986	5.914	5.353	4.858	4.712	4.436	4.035	3.837	3.753
20143	6.178	6.085	5.94	5.806	5.599	5.88	6.192	6.097	6.093	6.023
20145	8.486	8.667	8.08	7.971	7.527	7.618	7.225	7.027	6.988	6.941
20147	7.861	8.143	7.389	6.972	6.554	6.3	5.995	5.642	5.632	5.467
20149	11.772	12.647	14.81	15.434	16.131	17.084	18.302	19.444	21.733	23.144
20151	10.031	9.811	10.317	10.781	9.671	9.803	9.649	9.618	9.646	9.876
20153	4.341	4.038	4.092	3.74	3.383	3.204	2.988	2.697	2.502	2.544
20155	60.82	62.687	65.077	64.264	62.4	63.458	64.731	63.778	64.563	64.342
20157	8.45	8.136	7.528	7.016	6.466	6.14	5.804	5.238	4.955	4.786
20159	12.317	11.914	11.849	11.15	10.567	10.731	10.728	10.396	10.111	9.966
20161	57.072	62.331	63.861	65.074	67.212	68.664	63.237	64.751	71.543	76.566
20163	7.593	6.975	7.024	6.944	6.002	5.884	5.665	5.352	5.172	5.15
20165	5.064	4.833	4.509	4.359	3.834	3.69	3.536	3.384	3.317	3.184
20167	9.35	8.712	8.874	9.071	7.787	7.675	7.349	6.93	6.983	6.882
20169	46.665	49.223	49.026	49.615	49.413	52.892	53.659	54.361	55.75	55.891
20171	5.555	5.716	5.763	5.766	5.273	5.169	5.1	4.771	4.951	5.025
20173	349.509	350.901	368.749	383.471	404.613	428.629	453.705	467.113	499.264	511.843
20175	15.85	16.627	17.245	19.359	18.725	20.737	22.616	22.334	22.996	23.571
20177	155.472	150.899	155.203	157.087	161.304	167.734	170.027	171.893	178.279	180.084
20179	3.811	3.715	3.517	3.295	3.055	2.867	2.795	2.618	2.55	2.516
20181	7.755	8.243	7.711	7.356	6.929	6.895	6.746	6.155	6.01	6.052
20183	6.721	6.406	5.916	5.503	5.045	4.795	4.519	4.128	3.859	3.674
20185	5.919	5.707	5.701	5.858	5.317	5.114	4.752	4.473	4.422	4.328
20187	2.267	2.415	2.339	2.382	2.334	2.394	2.394	2.252	2.258	2.193
20189	4.166	4.485	4.722	4.828	5.06	5.254	5.46	5.592	5.75	5.902
20191	23.417	23.498	25.031	25.218	25.845	25.9	25.946	24.795	24.111	23.603
20193	7.524	8.039	8.447	8.672	8.283	8.465	8.179	7.768	7.942	7.932
20195	4.424	4.292	4.172	4.169	3.683	3.549	3.28	3.025	2.989	2.957
20197	6.427	6.5	6.832	6.771	6.581	6.779	6.868	6.925	7.045	7.084
20199	2.21	2.104	2.038	1.968	1.813	1.799	1.733	1.531	1.483	1.549
20201	9.165	8.882	8.474	7.743	7.042	6.809	6.413	6.022	5.799	5.568
20203	3.256	3.51	3.026	2.883	2.739	2.748	2.512	2.361	2.238	2.174
20205	11.242	11.335	12.045	11.207	10.247	10.394	10.303	9.772	9.394	9.068
20207	4.777	4.455	4.604	4.539	4.122	4.015	3.754	3.523	3.301	3.195
20209	186.815	178.712	172.252	169.896	161.973	157.887	157.883	154.356	157.773	160.186
21001	13.15	14.694	15.279	15.61	15.387	16.564	17.327	18.128	18.623	19.08
21003	12.651	13.678	14.116	14.335	14.723	16.091	17.82	18.91	20.044	20.677
21005	9.477	10.733	12.631	13.434	14.672	17.191	19.151	19.987	21.455	22.229
21007	8.364	8.248	8.77	8.444	7.883	8.053	8.304	8.269	8.259	8.35
21009	28.899	31.895	34.047	34.208	34.094	35.912	38.128	40.32	42.179	43.857
21011	9.256	9.701	10.035	9.919	9.718	10.188	11.128	11.538	11.629	12.117
21013	31.28	33.654	34.315	33.516	31.496	30.919	30.015	29.13	28.702	27.848
21015	33.074	38.24	46.125	50.351	58.123	70.017	87.108	105.456	119.3	129.347
21017	18.523	18.929	19.381	18.967	19.247	19.178	19.366	19.908	19.969	20.089
21019	52.466	52.885	55.48	53.339	51.072	50.84	49.627	49.403	49.682	48.871
21021	22.001	23.469	25.004	25.211	25.605	26.77	27.673	27.922	28.594	29.297
21023	7.248	7.576	7.71	7.501	7.801	8.069	8.267	8.533	8.493	8.495
21025	14.252	15.572	17.013	16.291	15.675	15.699	15.999	14.792	13.858	13.664
21027	14.864	15.688	16.853	16.954	16.309	16.922	18.682	19.579	20.054	20.355
21029	26.53	34.405	43.493	44.619	47.88	55.504	61.59	68.62	74.497	80.596
21031	9.769	10.47	11.067	11.337	11.257	12.135	12.991	12.9	12.716	12.908
21033	13.182	13.394	13.489	13.615	13.217	13.14	13.026	12.816	12.983	12.875
21035	27.749	28.679	30.076	30.208	30.806	32.723	34.16	35.788	37.263	38.265
21037	88.692	86.156	83.238	81.803	84.077	87.742	88.687	88.047	90.546	91.178
21039	5.347	5.321	5.498	5.398	5.218	5.335	5.336	5.215	5.099	5.003
21041	8.547	9.083	9.299	9.494	9.311	9.809	10.181	10.511	10.807	11.097
21043	19.973	23.147	25.127	25.019	24.389	25.837	26.874	27.767	27.732	27.307
21045	12.936	14.367	14.88	14.937	14.193	14.678	15.466	15.845	15.968	16.21
21047	56.809	66.279	66.894	70.495	68.823	72.42	72.73	72.892	74.155	74.777
21049	24.305	26.767	28.397	28.995	29.57	31.014	33.234	34.377	35.61	36.307
21051	18.637	21.167	22.757	23.282	21.725	23.595	24.458	22.946	21.69	21.517
21053	8.21	8.923	9.364	9.584	9.162	9.354	9.637	9.932	10.279	10.213
21055	8.545	8.92	9.219	9.218	9.187	9.255	9.408	9.138	9.306	9.306
21057	6.858	7.062	7.324	7.08	6.778	7.05	7.167	7.066	6.859	6.798
21059	79.632	82.487	86.138	88.079	87.264	90.458	91.657	93.15	96.721	99.266
21061	8.906	9.735	9.983	10.485	10.348	10.818	11.639	11.987	12.186	12.27
21063	5.947	6.141	6.911	6.559	6.449	6.629	6.767	6.867	7.885	7.724
21065	12.833	13.68	14.517	14.928	14.674	15.338	15.307	14.78	14.697	14.592
21067	175.244	193.246	204.616	214.282	226.641	245.579	261.408	275.54	296.708	314.183
21069	11.421	11.873	12.351	12.39	12.285	12.996	13.837	14.27	14.393	14.576
21071	36.369	42.791	48.815	47.458	43.529	43.558	42.316	40.847	39.934	38.881
21073	34.653	38.258	42.033	43.326	44.225	46.214	47.888	48.62	49.254	50.406
21075	10.222	9.288	8.947	8.588	8.259	7.611	7.697	7.09	6.825	6.325
21077	4.148	4.548	4.842	4.879	5.437	6.383	7.866	8.225	8.605	8.556
21079	9.45	10.386	10.94	11.433	11.611	13.061	14.844	16.315	16.931	17.216
21081	10.111	11.484	13.342	13.858	15.931	19.187	22.485	23.993	24.689	25.282
21083	31.037	32.698	34.154	33.418	33.677	35.387	37.049	36.926	37.205	37.852
21085	16.636	18.616	20.905	21.368	21.111	22.726	24.094	25.181	25.79	26.556
21087	10.355	10.726	11.057	10.728	10.386	10.902	11.526	11.406	11.226	11.224
21089	33.312	35.114	39.121	37.676	36.804	37.203	36.836	36.53	36.909	36.674
21091	7.129	7.378	7.746	8.042	7.851	8.167	8.424	8.508	8.556	8.727
21093	78.483	79.23	88.436	87.635	89.502	91.52	92.919	96.652	106.996	109.299
21095	37.706	41.267	42.008	41.041	36.514	35.658	32.935	30.277	29.24	28.355
21097	14.172	14.865	15.205	15.708	16.268	16.953	17.997	18.314	18.817	18.637
21099	14.09	14.855	15.362	15.316	14.919	16.295	17.535	18.04	18.214	18.792
21101	36.039	37.248	40.978	42.701	43.112	44.484	44.827	45.521	46.271	46.671
21103	10.912	11.556	12.764	13.1	12.851	14.189	15.032	15.368	15.407	15.663
21105	6.297	6.36	6.071	5.836	5.574	5.368	5.24	5.061	4.883	4.721
21107	38.412	43.683	46.296	47.05	46.11	46.803	46.463	46.64	46.885	46.903
21109	10.009	10.908	12.046	12.131	11.997	12.915	13.507	13.596	13.491	13.561
21111	697.111	708.29	684.299	675.077	666.048	682.143	694.399	710.018	742.256	761.897
21113	17.552	22.088	26.204	27.917	30.721	34.947	39.216	43.503	48.696	51.872
21115	17.707	20.892	24.5	25.351	23.284	23.881	23.315	23.332	23.387	23.71
21117	129.641	131.622	137.222	138.25	142.238	147.206	151.658	153.769	159.846	164.891
21119	14.841	16.712	18.004	18.412	17.921	18.207	17.593	17.089	16.298	16.048
21121	23.862	26.954	30.347	30.431	29.666	31.041	31.77	31.57	31.852	32.255
21123	10.717	11.667	11.898	11.704	11.747	12.669	13.398	13.793	14.201	14.274
21125	27.56	32.242	39.255	42.098	43.556	47.982	52.92	56.465	59.006	61.641
21127	10.808	12.381	14.154	14.867	14.004	15.125	15.553	15.756	15.888	15.92
21129	6.644	7.267	7.725	7.865	7.426	7.85	7.929	7.823	7.798	7.3
21131	11.707	13.241	14.904	14.942	13.59	12.969	12.371	11.797	11.29	11.114
21133	23.515	28.223	30.738	29.59	26.978	26.405	25.213	24.585	24.572	23.678
21135	12.442	13.289	14.579	14.056	13.007	13.603	14.111	13.861	13.853	13.904
21137	16.762	18.027	19.085	19.34	20.214	21.737	23.41	24.719	24.76	24.798
21139	7.651	8.668	9.226	9.255	9.064	9.478	9.811	9.65	9.538	9.42
21141	21.89	22.679	24.158	24.735	24.459	25.725	26.654	26.721	26.856	27.183
21143	5.611	5.966	6.51	6.402	6.641	7.679	8.114	8.327	8.32	8.564
21145	58.536	59.487	61.448	61.884	63.063	65.231	65.423	64.43	65.565	65.801
21147	12.677	14.247	15.681	16.321	15.639	16.723	17.074	17.758	18.294	18.133
21149	9.123	9.92	10.097	10.08	9.601	9.609	9.983	9.811	9.518	9.519
21151	42.898	48.259	53.465	55.068	57.728	63.906	71.309	78.732	83.133	88.185
21153	10.484	12.013	13.578	14.031	13.1	13.314	13.321	13.302	13.316	13.026
21155	16.746	17.129	17.916	17.086	16.51	17.283	18.243	19.251	19.813	20.252
21157	20.564	22.695	25.631	25.887	27.264	29.114	30.113	30.87	31.457	31.58
21159	9.463	11.57	13.977	13.87	12.545	13.131	12.586	13.536	12.879	12.784
21161	17.234	17.358	17.885	17.358	16.669	17.06	16.79	16.923	17.509	17.304
21163	18.667	18.919	22.95	23.496	24.217	25.234	28.189	29.732	28.7	29.859
21165	4.09	4.626	5.142	5.217	5.126	5.657	6.565	6.581	6.357	6.392
21167	16.025	17.895	19.04	18.986	19.166	20.06	20.794	21.229	21.338	21.524
21169	8.158	8.527	9.496	9.471	8.973	9.556	10.005	10.094	10.119	10.08
21171	11.737	12.328	12.376	12.154	11.426	11.855	11.7	11.425	10.978	10.681
21173	15.526	17.84	20.076	19.863	19.582	20.698	22.65	24.491	26.532	27.616
21175	10.068	11.106	12.137	11.848	11.697	13.496	13.964	14.219	13.753	13.49
21177	27.676	30.5	32.359	32.691	31.274	31.56	31.795	31.595	31.642	31.303
21179	23.509	24.667	27.645	28.732	29.771	33.373	37.662	40.582	43.606	45.531
21181	6.529	6.977	7.169	7.103	6.719	6.845	6.789	7.134	7.127	7.073
21183	18.851	20.459	21.743	21.654	21.103	21.836	22.933	23.611	23.843	24.234
21185	14.702	17.794	27.873	29.376	33.555	40.611	46.895	54.266	60.401	64.685
21187	7.529	8.15	8.927	9.113	9.079	9.638	10.554	10.9	10.842	10.744
21189	5.06	5.251	5.714	5.404	5.02	5.099	4.852	4.797	4.777	4.699
21191	10.01	10.55	10.984	11.108	12.106	13.452	14.475	14.884	14.926	14.755
21193	26.475	30.627	33.724	32.878	30.31	30.648	29.259	28.851	28.704	28.099
21195	61.717	72.713	81.179	79.519	72.419	72.346	68.506	65.719	64.984	63.562
21197	7.73	9.097	11.126	11.616	11.645	12.094	13.251	13.117	12.667	12.704
21199	35.575	41.16	45.963	48.399	49.627	53.715	56.428	59.95	63.19	65.721
21201	2.169	2.32	2.279	2.227	2.114	2.216	2.271	2.251	2.273	2.241
21203	12.406	13.327	13.988	14.537	14.834	15.664	16.623	16.911	17.067	16.951
21205	17.111	18.277	19.288	19.331	20.418	21.37	22.077	22.362	23.336	23.928
21207	10.652	12.46	13.789	14.4	14.755	16.003	16.296	17.018	17.551	18.036
21209	17.943	19.087	21.845	21.955	23.943	27.634	33.422	39.637	47.453	51.496
21211	19.059	20.517	23.385	23.928	25.018	28.648	33.574	37.8	42.274	45.623
21213	13.084	14.424	14.67	15.126	15.14	15.863	16.416	16.998	17.337	17.99
21215	5.509	5.903	5.936	6.047	6.857	8.429	11.911	14.929	17.121	18.125
21217	17.31	18.747	21.159	21.262	21.177	22.614	22.874	23.755	24.556	25.006
21219	10.841	11.347	11.845	11.086	10.943	11.477	11.926	11.965	12.427	12.628
21221	8.637	9.061	9.409	10.233	10.352	11.355	12.657	13.619	14.346	14.599
21223	5.346	5.877	6.254	6.102	6.103	7.009	8.227	8.788	8.807	9.028
21225	15.852	16.519	17.802	17.855	16.526	16.045	15.378	15.335	15.296	15.093
21227	58.508	64.52	72.43	77.018	77.942	86.301	92.917	102.121	114.146	121.205
21229	10.683	10.562	10.767	10.382	10.453	10.573	10.92	11.339	11.775	11.939
21231	14.271	15.769	17.07	17.338	17.495	18.646	19.958	20.516	20.842	20.845
21233	13.28	13.995	14.865	14.725	13.94	13.858	14.097	14.004	13.602	13.464
21235	24.425	29.065	33.465	34.105	33.323	34.872	35.895	36.253	35.684	36.324
21237	5.672	6.292	6.717	7.151	6.451	6.909	7.126	7.201	7.35	7.311
21239	14.509	16.992	17.806	18.371	20.039	21.744	23.278	23.933	24.999	25.599
22001	52.173	53.13	56.639	59.016	55.741	57.473	58.795	59.524	61.862	62.774
22003	20.822	20.631	21.392	21.582	21.232	24.246	25.401	25.076	25.736	25.712
22005	37.264	41.436	50.422	57.977	58.408	66.138	77.335	89.741	107.866	118.203
22007	19.701	20.583	22.215	23.633	22.704	22.873	23.324	23.199	23.355	23.411
22009	37.845	39.346	41.418	42.163	39.121	40.387	41.459	41.036	42.104	41.478
22011	22.954	26.535	29.842	31.752	30.061	31.765	32.979	34.13	35.836	36.948
22013	15.953	16.136	16.396	16.723	16.212	16.001	15.717	14.852	14.333	13.983
22015	65.734	73.662	81.294	88.353	85.957	92.64	99.658	107.477	117.59	127.339
22017	230.937	242.248	252.85	263.303	247.804	251.959	250.99	249.593	255.628	256.317
22019	145.513	151.978	168.06	173.001	168.285	177.308	183.554	186.417	193.25	197.781
22021	9.333	9.859	10.763	10.715	9.79	10.237	10.559	10.247	10.129	10.028
22023	8.283	8.489	9.408	10.031	9.239	9.299	9.937	9.846	6.794	6.778
22025	11.846	11.444	12.273	12.139	11.02	11.108	10.882	10.258	10.381	10.223
22027	16.972	16.798	17.244	18.056	17.354	17.26	16.811	16.908	17.153	16.666
22029	22.468	21.533	23.017	23.225	20.787	20.852	20.225	19.885	20.836	20.432
22031	22.856	23.813	25.853	27.186	25.594	24.994	25.502	26.029	26.732	27.316
22033	286.232	322.911	368.138	389.282	381.197	406.207	412.958	413.812	440.856	452.478
22035	12.847	12.198	11.703	10.959	9.663	9.811	9.384	8.374	7.735	7.446
22037	17.823	17.905	19.034	19.749	19.186	20.555	21.298	20.093	20.181	19.837
22039	32.156	32.329	33.489	35.107	33.287	34.539	35.414	34.532	33.961	33.687
22041	23.876	23.577	24.175	23.758	22.346	21.785	21.261	20.66	20.836	20.525
22043	13.789	14.949	16.774	17.646	17.488	17.955	18.734	20.386	22.321	22.534
22045	57.623	60.213	64.244	69.475	68.254	70.927	73.17	72.641	73.266	74.807
22047	30.883	31.2	32.192	32.422	31.044	31.691	33.321	32.697	33.383	33.529
22049	16.088	16.339	17.281	16.968	15.833	15.481	15.415	15.674	16.297	16.143
22051	341.465	406.805	456.073	466.225	448.568	461.176	454.936	456.554	432.726	437.731
22053	29.61	30.363	32.249	32.977	30.685	31.671	31.506	31.202	31.638	31.389
22055	112.084	129.645	151.415	169.554	165.269	180.81	190.516	202.053	222.152	237.435
22057	69.302	74.535	83.363	88.612	85.808	87.611	89.775	92.656	96.668	98.546
22059	13.448	15.089	17.029	16.076	13.621	13.911	14.271	14.313	14.915	14.85
22061	34.079	36.548	39.814	41.611	41.769	43.306	42.575	44.58	46.847	47.851
22063	36.629	43.76	59.382	69.808	70.761	79.342	92.648	109.208	128.654	140.644
22065	15.043	15.411	15.626	14.557	12.433	13.427	13.704	12.663	12.1	11.882
22067	32.463	32.968	34.788	34.116	31.914	31.881	30.961	29.355	27.888	26.979
22069	35.368	37.613	39.891	39.194	37.112	38.22	39.089	39.107	39.513	39.341
22071	593.729	568.461	557.756	549.343	495.744	495.018	485.61	494.294	347.965	375.453
22073	115.813	128.895	139.618	144.998	142.193	147.018	147.271	149.476	153.963	157.705
22075	25.437	25.69	26.103	26.627	25.53	25.942	26.758	29.558	23.123	23.644
22077	22.114	22.492	24.066	24.219	22.482	22.837	22.759	22.075	22.763	22.55
22079	118.931	125.951	135.396	136.339	131.494	126.207	126.445	127.544	131.779	133.591
22081	9.214	9.975	10.52	10.396	9.491	9.771	9.598	9.295	9.053	8.923
22083	21.869	21.984	22.197	22.491	20.555	20.767	20.935	20.466	20.754	20.862
22085	18.787	22.229	25.311	25.42	22.487	23.231	23.475	23.69	24.238	24.367
22087	51.38	58.186	64.434	67.642	66.723	68.216	67.278	71.3	36.798	43.714
22089	29.679	32.95	37.474	41.623	42.474	45.885	48.118	50.67	52.854	53.857
22091	9.833	9.398	9.813	10.166	9.879	10.32	10.548	10.521	11.198	10.954
22093	19.586	20.331	21.542	22.028	20.842	20.879	21.201	21.399	22.03	21.878
22095	23.846	25.373	32.261	39.819	40.058	42.042	43.248	45.296	45.68	44.637
22097	80.482	80.119	84.348	86.842	80.194	83.933	87.42	83.952	83.506	83.681
22099	32.65	35.55	40.467	45.227	44.123	46.01	48.583	49.89	52.271	54.104
22101	61.083	62.459	64.468	63.729	57.989	55.741	53.377	53.015	54.577	53.464
22103	63.865	78.81	112.017	136.592	145.075	171.03	192.131	217.358	234.581	249.96
22105	66.378	71.943	81.006	88.878	85.754	93.775	100.716	106.987	121.563	128.595
22107	9.662	8.8	8.475	8.02	7.056	6.939	6.535	5.7	5.234	4.839
22109	76.263	84.575	94.97	101.056	97.044	100.362	104.756	107.811	111.557	114.434
22111	18.538	19.487	21.179	21.891	20.751	21.788	22.762	22.765	22.77	22.543
22113	43.094	44.285	48.679	52.218	50.01	51.438	54.094	55.828	58.095	60.153
22115	54.127	54.645	54.232	62.258	62.09	55.807	52.744	51.808	52.741	52.857
22117	42.048	42.525	44.256	45.782	43.158	43.38	43.936	44.88	47.122	46.623
22119	40.06	41.293	43.65	44.469	41.883	41.858	41.7	41.203	41.216	40.778
22121	16.931	17.892	19.125	20.196	19.421	20.894	21.577	21.929	23.949	25.072
22123	13.043	13.01	12.949	12.822	12.095	12.088	12.285	11.958	11.584	11.445
22125	10.823	10.538	12.24	13.173	12.927	13.263	15.145	15.431	15.622	15.68
22127	16.366	16.311	17.29	16.911	16.463	17.494	16.816	15.751	15.284	14.807
23001	91.598	95.384	99.624	100.117	105.412	103.769	103.852	107.352	107.672	108.346
23003	94.179	95.154	91.225	89.188	87.024	77.62	73.872	72.881	71.708	69.756
23005	193.35	207.841	216.582	229.989	243.865	252.078	266.109	276.275	281.395	290.986
23007	22.608	25.359	27.523	28.009	29.135	29.406	29.498	30.226	30.707	30.755
23009	34.798	39.24	41.834	43.836	47.148	50.103	51.967	53.745	54.347	55.082
23011	95.64	103.258	110.103	111.169	116.293	117.456	117.177	120.957	122.06	122.562
23013	29.206	32.156	33.031	34.571	36.451	37.942	39.666	40.571	39.707	39.982
23015	20.656	23.269	25.749	27.515	30.485	32.051	33.697	34.864	34.38	34.564
23017	43.654	45.492	49.145	49.482	52.748	53.38	54.787	57.235	57.779	57.588
23019	125.894	133.466	137.349	138.655	147.046	145.724	144.937	149.726	153.826	154.389
23021	16.322	16.642	17.644	17.948	18.69	17.969	17.245	17.614	17.542	17.186
23023	23.578	27.02	28.945	30.635	33.7	33.473	35.176	35.813	35.221	35.486
23025	40.81	43.269	45.121	46.772	49.946	50.277	50.874	51.6	52.217	51.978
23027	23.482	26.259	28.455	29.812	33.154	34.841	36.445	38.41	38.8	39.502
23029	29.942	33.166	34.927	34.08	35.397	35.42	33.876	33.319	32.806	32.311
23031	112.324	126.23	140.565	151.168	165.225	171.971	187.894	198.199	197.199	202.373
24001	84.049	82.841	80.639	76.303	74.954	75.427	74.804	73.979	74.985	73.319
24003	300.215	345.686	372.453	396.032	428.877	463.022	491.67	516.171	539.191	564.636
24005	623.284	646.278	656.01	664.64	694.782	727.937	755.598	789.11	806.126	834.919
24009	20.939	26.721	34.872	40.106	51.954	63.913	75.118	86.294	88.942	93.142
24011	19.914	21.881	23.209	24.442	27.125	28.947	29.773	31.416	33.069	33.014
24013	69.457	80.148	96.912	106.826	124.086	138.291	151.454	165.519	167.233	172.47
24015	53.592	56.62	60.629	64.109	71.866	78.315	86.448	96.836	101.16	104.521
24017	48.286	60.751	73.451	84.589	101.751	110.196	121.229	138.56	147.114	157.15
24019	29.537	30.179	30.543	29.858	30.282	30.538	30.581	31.422	32.682	32.864
24021	85.377	96.81	115.762	128.505	151.345	175.923	196.563	221.201	234.174	248.797
24023	21.634	24.018	26.575	26.833	28.236	29.659	29.838	30.083	30.085	30.276
24025	116.379	133.716	146.44	154.341	183.717	204.414	219.797	238.402	245.2	257.186
24027	63.731	96.732	119.849	143.816	189.367	218.561	249.59	268.59	288.479	315.006
24029	16.263	16.763	16.703	17.01	17.869	18.72	19.252	19.695	20.215	20.171
24031	525.072	578.24	581.949	652.949	765.476	815.022	877.478	921.531	975.63	1035.82
24033	666.873	683.599	665.642	683.493	725.896	765.681	803.111	853.271	865.615	902.576
24035	18.532	20.619	25.687	28.725	34.082	36.46	40.763	44.879	47.873	50.13
24037	47.923	52.67	60.185	64.625	76.361	79.222	86.498	96.871	105.741	113.393
24039	18.942	19.337	19.112	19.712	23.469	24.455	24.71	25.793	26.488	26.657
24041	23.698	25.117	25.731	27.592	30.661	32.514	33.895	36.423	37.863	38.824
24043	104.068	109.988	113.068	115.607	121.951	128.729	132.051	142.084	147.743	151.921
24045	54.64	60.487	64.642	68.357	74.743	81.245	84.899	92.508	98.905	102.386
24047	24.587	28.408	30.881	33.052	35.288	41.157	46.828	50.181	51.47	52.344
24510	906.172	861.62	785.245	761.599	735.632	701.685	649.086	621.56	621.21	616.969
25001	97.16	129.414	148.925	166.581	187.335	202.874	223.031	221.995	215.918	218.673
25003	149.703	148.872	145.167	140.935	139.423	136.885	134.769	132.563	131.257	129.359
25005	445.232	459.684	475.582	482.724	507.221	518.831	535.817	545.437	549.129	558.799
25009	639.28	628.923	635.601	657.694	671.009	689.315	725.025	728.877	745.43	770.409
25011	59.33	64.112	64.268	64.132	70.291	71.414	71.471	71.879	71.298	71.797
25013	458.978	457.669	443.785	441.976	456.94	453.491	456.533	461.147	464.005	468.073
25015	124.458	135.355	139.168	140.985	146.825	150.431	152.364	155.383	159.195	161.515
25017	1400.62	1383.41	1369.41	1397.04	1399.31	1421.3	1467.25	1454.87	1506.45	1563.78
25021	604.491	609.868	607.275	610.216	616.799	636.005	650.865	651.538	672.677	693.217
25023	334.807	376.717	406.342	418.691	436.066	450.281	474.131	486.292	495.844	512.333
25025	736.219	714.822	651.439	681.531	663.047	670.605	692.745	686.6	725.14	759.025
25027	638.326	644.05	647.379	662.244	710.633	719.334	752.512	781.265	800.223	818.241
26001	7.213	8.665	9.766	10.013	10.169	10.775	11.677	11.517	10.886	10.666
26003	8.541	8.765	9.26	8.946	8.974	9.87	9.819	9.633	9.56	9.548
26005	66.989	73.943	81.946	84.529	90.982	97.941	105.904	110.865	111.496	115.339
26007	30.866	32.297	32.438	30.971	30.674	30.997	31.269	30.494	29.546	29.248
26009	12.743	15.32	16.278	16.963	18.258	20.468	23.264	24.261	23.519	23.653
26011	11.251	13.319	14.759	14.539	14.935	16.439	17.278	17.094	15.871	15.581
26013	7.776	8.135	8.496	8.193	7.97	8.517	8.875	8.851	8.837	8.732
26015	38.356	42.372	46.053	47.695	50.139	53.746	56.931	59.621	59.081	59.939
26017	117.572	120.537	120.105	115.024	111.804	111.68	110.192	109.165	107.697	106.806
26019	8.595	10.064	11.263	11.479	12.251	13.927	16.09	17.697	17.508	17.58
26021	164.177	173.414	171.301	162.946	161.415	163.022	162.471	158.51	156.781	155.077
26023	38.088	38.986	40.214	39.076	41.608	43.609	45.875	46.733	45.175	43.953
26025	141.684	142.715	141.743	134.526	136.226	137.393	138.014	138.946	136.008	134.993
26027	43.353	47.49	49.649	48.948	49.521	50	51.146	52.358	52.195	52.269
26029	16.663	18.462	19.984	19.839	21.593	23.959	26.171	26.534	25.908	26.493
26031	16.7	19.316	20.738	20.622	21.514	23.654	26.53	27.274	26.082	26.35
26033	32.587	36.617	29.196	29.949	34.788	37.173	38.593	38.99	38.44	38.986
26035	16.858	20.888	23.925	23.969	25.075	28.427	31.398	31.701	30.995	30.635
26037	48.543	53.068	56.033	55.645	58.136	61.625	65.02	71.7	75.393	78.491
26039	6.533	8.258	9.532	10.626	12.319	13.472	14.308	14.644	14.043	14.039
26041	36.074	38.668	39.143	38.643	37.849	38.517	38.542	37.982	37.06	37.019
26043	23.772	24.927	25.473	26.563	26.922	27.455	27.46	27.067	26.158	26.236
26045	69.257	79.723	88.549	88.245	93.183	99.35	104	108.073	107.847	110.165
26047	18.524	21.774	23.122	23.619	25.199	28.411	31.517	32.856	32.66	34.112
26049	446.094	445.954	449.106	431.266	430.938	432.261	436.965	442.508	424.969	414.664
26051	13.602	17.014	20.064	20.842	22.002	24.16	26.127	26.752	25.72	25.803
26053	20.666	21.295	19.77	19.248	18.014	18.049	17.219	16.811	16.394	15.854
26055	39.507	46.33	55.376	58.604	64.533	71.3	78.004	83.699	86.999	90.887
26057	39.379	40.35	40.561	39.127	39.059	40.146	42.472	42.479	42.411	42.036
26059	37.393	40.451	42.145	41.973	43.492	44.825	46.698	47.476	46.6	46.18
26061	34.903	38.161	38.036	36.824	35.528	36.278	35.964	36.169	36.704	36.336
26063	34.31	36.31	36.569	36.077	34.99	35.67	36.047	34.691	33.082	32.273
26065	261.391	267.048	275.697	271.724	282.095	282.42	279.715	282.97	280.849	282.791
26067	46.072	48.238	52.046	53.073	56.972	61.319	61.712	64.745	63.854	65.037
26069	25.191	27.67	28.51	30.103	30.338	25.306	27.334	26.835	25.809	25.477
26071	13.761	13.862	13.692	13.821	13.197	13.328	13.106	12.397	11.809	11.484
26073	45.03	50.068	54.223	53.419	54.931	59.07	63.444	67.788	70.311	71.362
26075	143.325	147.82	151.602	144.6	150.128	153.313	158.679	163.047	160.15	160.719
26077	201.536	203.579	212.69	214.244	223.951	232.184	239.008	243.259	250.758	259.657
26079	5.424	7.447	11.037	12.232	13.515	15.233	16.64	17.381	17.121	17.357
26081	411.145	420.84	445.348	465.009	502.855	540.982	576.178	592.21	602.799	632.435
26083	2.289	2.013	1.961	2.043	1.697	1.996	2.274	2.068	2.144	2.197
26085	5.775	7.053	7.761	8.191	8.629	9.603	11.338	11.792	11.499	11.541
26087	52.728	61.333	70.23	69.361	75.118	82.345	88.271	91.739	88.166	89.933
26089	10.883	12.63	14.09	15.112	16.554	18.893	21.257	21.813	21.679	22.026
26091	82.141	88.074	90.154	88.203	91.753	95.662	99.069	101.367	99.64	99.373
26093	59.438	76.101	100.724	101.72	116.655	134.17	158.345	178.819	180.999	189.09
26095	6.873	6.875	6.628	5.831	5.786	5.697	7.006	6.81	6.599	6.532
26097	9.731	10.329	10.208	10.291	10.717	11.412	11.938	11.596	11.087	11.094
26099	627.759	655.782	693.775	693.633	718.28	761.378	790.846	828.765	841.184	860.156
26101	20.539	22.051	23.047	21.891	21.245	23.094	24.609	25.178	24.547	24.483
26103	65.114	69.325	74.245	72.089	71.028	66.006	64.606	65.785	67.098	68.113
26105	22.867	24.887	26.484	25.861	25.607	27.463	28.35	28.748	28.724	28.687
26107	28.231	34.388	37.072	36.439	37.418	37.155	40.657	42.908	42.822	43.913
26109	24.644	25.236	26.276	26.06	24.925	25.025	25.281	24.719	23.974	23.824
26111	64.016	68.648	73.918	72.488	76.002	79.841	82.913	83.93	83.658	84.091
26113	7.273	8.621	10.077	11.002	12.235	13.501	14.536	15.099	14.816	15.196
26115	119.678	126.127	134.824	130.377	133.892	138.631	146.364	152.374	151.915	152.382
26117	39.84	44.383	47.889	50.093	53.241	57.616	61.484	63.621	63.261	63.564
26119	5.271	6.772	7.524	7.957	8.976	9.781	10.364	10.222	9.773	9.45
26121	157.594	156.334	157.882	155.66	159.384	164.457	170.396	173.608	171.923	171.995
26123	28.083	31.787	35.08	36.04	38.411	43.97	47.972	49.452	48.382	48.956
26125	909.396	954.856	1010.39	1020.28	1086.68	1155.69	1196.16	1203.25	1202.83	1238.41
26127	18.136	21.201	22.05	21.983	22.577	24.724	26.902	27.423	26.521	26.582
26129	11.954	14.609	16.511	17.245	18.776	20.715	21.71	22.071	21.641	21.402
26131	10.582	11.422	9.942	9.193	8.887	8.71	7.825	7.375	6.742	6.307
26133	15.058	17.555	19.064	19.714	20.242	22.213	23.248	23.946	23.508	23.32
26135	4.747	5.875	6.914	7.174	7.872	9	9.392	9.108	8.614	8.526
26137	10.507	13.176	15.088	15.771	18.047	20.87	23.443	24.758	24.153	24.763
26139	128.41	140.556	158.204	167.968	189.176	212.37	239.559	255.261	264.055	278.732
26141	12.887	14.042	14.28	13.808	13.76	14.33	14.378	14.1	13.298	13.146
26143	10.084	14.255	16.53	17.818	19.957	23.276	25.494	25.678	24.447	24.184
26145	220.4	225.254	227.383	215.045	212.071	212.076	209.899	207.368	199.874	196.127
26147	120.428	131.741	139.192	138.202	146.333	154.853	164.621	168.209	162.678	162.093
26149	47.556	52.445	56.471	58.116	58.928	60.795	62.48	62.273	61.264	61.066
26151	35.369	39.208	40.899	39.546	40.03	42.532	44.516	44.837	43.051	42.084
26153	8.246	8.508	8.592	8.397	8.325	8.737	8.915	8.905	8.478	8.27
26155	63.477	68.995	71.289	69.05	69.877	71.567	71.714	72.757	70.638	69.295
26157	48.838	53.578	57.081	55.149	55.546	57.333	58.251	57.855	55.678	54.336
26159	56.562	63.269	67.047	66.424	70.3	74.32	76.242	77.009	76.157	76.059
26161	234.499	250.426	264.414	262.563	283.987	297.926	324.372	342.234	345.243	359.68
26163	2669.88	2507.57	2324.74	2172.79	2107.91	2111.31	2057.26	1960.26	1815.54	1752.05
26165	19.843	22.923	25.27	25.964	26.433	28.897	30.537	32.258	32.761	32.805
27001	11.451	12.1	13.386	13.07	12.462	13.847	15.282	16.162	16.225	15.967
27003	155.565	177.908	197.041	213.358	245.255	273.226	299.78	319.83	331.463	350.154
27005	24.478	26.922	29.373	28.241	27.921	28.989	30.188	31.753	32.534	33.746
27007	26.551	28.909	31.162	33.009	34.504	37.782	39.789	42.7	44.586	46.553
27009	20.956	23.947	25.331	26.821	30.359	32.236	34.47	37.409	38.456	40.324
27011	7.995	8.096	7.727	7.181	6.268	6.027	5.777	5.445	5.259	5.068
27013	52.528	52.132	52.441	52.898	54.179	54.958	55.988	59.918	64.069	66.694
27015	28.985	29.118	28.673	28.107	26.975	27.131	26.877	26.26	25.874	25.25
27017	28.164	28.426	29.941	29.384	29.321	30.326	31.784	34.367	35.411	35.727
27019	28.484	34.03	37.266	40.209	48.409	59.644	70.843	83.258	91.341	99.446
27021	17.417	19.082	21.052	21.521	21.869	24.45	27.292	28.683	28.641	29.194
27023	15.144	15.226	14.924	14.287	13.209	13.218	12.913	12.581	12.449	12.023
27025	17.706	22.191	25.834	27.537	30.685	35.909	41.611	50.283	53.932	55.268
27027	46.806	47.247	49.396	49.117	50.454	51.438	51.308	54.122	59.132	61.456
27029	8.039	8.548	8.763	8.727	8.324	8.53	8.389	8.471	8.707	8.895
27031	3.428	3.605	4.104	4.015	3.876	4.682	5.178	5.158	5.169	5.297
27033	14.885	15.045	14.818	13.956	12.652	12.563	12.167	11.967	11.694	11.551
27035	35.131	38.642	41.751	42.365	44.474	50.437	55.184	59.606	62.604	64.583
27037	140.674	166.9	195.641	221.245	277.866	319.218	357.848	381.829	399.151	422.199
27039	13.063	13.522	14.807	15.251	15.813	16.679	17.857	19.391	20.14	20.763
27041	22.962	25.378	27.914	28.605	28.727	30.831	32.882	35.11	36.006	37.237
27043	20.914	20.364	19.691	18.624	16.884	16.522	16.143	15.255	14.503	14.052
27045	21.948	22.052	21.953	21.48	20.775	20.909	21.142	21.138	20.838	20.797
27047	38.205	36.895	36.294	34.474	33.081	32.541	32.555	31.704	31.21	30.793
27049	34.989	37.571	38.843	39.38	40.835	42.573	44.154	45.339	46.181	46.955
27051	7.452	7.224	7.167	6.799	6.247	6.306	6.265	6.165	5.998	5.951
27053	960.687	934.435	944.52	985.605	1035.13	1076.93	1117.78	1117.02	1154.21	1208.92
27055	17.584	17.718	18.42	18.476	18.545	19.27	19.73	19.573	19	18.807
27057	10.671	11.964	14.106	14.587	14.969	16.569	18.401	19.652	20.412	20.945
27059	16.968	20.487	23.667	24.534	25.995	28.131	31.459	36.4	37.876	39.308
27061	35.693	37.888	43.102	42.141	40.92	42.856	43.927	44.338	45.029	45.868
27063	14.348	14.42	13.681	12.982	11.671	11.67	11.186	10.595	10.267	10.18
27065	9.872	11.254	12.197	12.415	12.82	13.769	15.041	16.259	16.237	16.334
27067	30.721	33.169	36.914	37.676	38.83	41.046	41.141	41.487	42.243	43.068
27069	6.885	6.928	6.69	6.262	5.744	5.522	5.26	4.846	4.542	4.503
27071	17.168	17.48	17.58	16.624	16.459	15.205	14.288	13.851	13.303	13.14
27073	11.092	10.897	10.584	9.961	8.9	8.542	8.057	7.574	7.231	6.973
27075	13.37	13.168	12.965	11.36	10.439	10.79	11.083	11.014	10.862	10.841
27077	4.019	4.189	3.756	3.81	4.086	4.431	4.488	4.374	4.04	3.928
27079	21.448	23.065	23.466	23.509	23.247	24.313	25.459	27.016	27.702	28.163
27081	8.144	8.389	8.206	7.49	6.903	6.798	6.403	6.074	5.877	5.78
27083	24.288	24.759	25.252	25.311	24.766	25.517	25.465	25.178	25.85	25.631
27085	27.741	28.821	29.74	30.705	32.116	33.403	34.854	36.25	36.609	36.426
27087	5.633	5.582	5.518	5.318	5.036	5.216	5.167	5.283	5.425	5.587
27089	13.072	13.139	12.994	12.088	10.96	10.633	10.119	9.889	9.43	9.423
27091	24.395	24.74	24.75	24.7	22.922	22.543	21.786	21.063	20.824	20.329
27093	18.452	20.222	20.649	20.854	20.874	21.558	22.766	23.213	23.308	23.352
27095	15.762	17.484	18.456	18.505	18.701	20.2	22.422	25.414	26.075	26.411
27097	27.083	27.88	29.334	29.43	29.674	30.692	31.819	32.669	33.229	33.184
27099	44.811	43.885	40.355	39.487	37.405	37.908	38.669	38.659	39.221	39.43
27101	12.459	11.506	11.472	10.681	9.602	9.39	9.153	8.919	8.686	8.496
27103	24.54	25.219	26.994	27.298	28.104	29.587	29.904	31.193	32.737	33.365
27105	23.237	22.708	21.839	20.941	20.129	21.067	20.791	20.709	21.383	21.733
27107	10.004	9.36	9.358	8.5	7.947	7.684	7.431	7.047	6.847	6.582
27109	84.321	88.301	92.401	98.423	107.056	114.41	124.93	134.953	144.486	153.238
27111	46.229	48.745	51.973	51.37	50.747	53.49	57.073	57.42	57.262	58.108
27113	13.413	14.797	15.235	14.052	13.296	13.459	13.545	13.639	13.945	14.161
27115	16.911	18.561	19.932	20.687	21.346	23.379	26.607	28.616	29.716	29.415
27117	12.705	12.027	11.675	10.948	10.473	10.321	9.858	9.453	9.583	9.211
27119	34.457	34.747	34.831	33.438	32.573	32.709	31.384	31.148	31.653	31.557
27121	11.14	11.149	11.627	11.153	10.784	11.103	11.231	11.142	10.968	10.966
27123	475.91	463.568	461.113	473.856	486.531	495.857	511.52	497.56	509.363	530.815
27125	5.423	5.549	5.466	4.943	4.51	4.43	4.279	4.191	4.075	4.054
27127	19.988	19.453	19.334	18.766	17.201	17.185	16.767	16.1	16.032	15.641
27129	21.126	20.886	20.358	19.485	17.64	17.35	17.125	16.565	15.674	15.037
27131	41.751	44.058	46.273	46.996	49.346	52.718	56.811	60.832	64.283	66.162
27133	11.358	11.133	10.709	10.388	9.812	9.942	9.703	9.52	9.659	9.506
27135	11.59	11.903	12.539	12.978	15.098	16.144	16.309	16.212	15.557	15.512
27137	220.959	216.516	222.024	204.238	198.621	198.611	200.626	198.443	200.178	201.494
27139	32.602	39.013	44.065	48.986	58.285	70.987	91.031	117.111	130.485	141.943
27141	18.516	23.947	30.163	34.419	42.322	52.068	65.361	81.179	88.787	93.051
27143	15.86	15.526	15.443	14.962	14.348	14.965	15.361	15.126	15.233	15.119
27145	95.822	102.371	108.544	112.565	119.719	126.988	133.669	141.813	150.701	155.587
27147	26.995	28.418	30.385	29.894	30.856	32.007	33.793	35.568	36.51	36.964
27149	11.261	11.238	11.314	10.962	10.621	10.471	10.021	9.807	9.707	9.703
27151	13.126	13.183	12.883	11.997	10.736	11.345	11.834	10.232	9.753	9.458
27153	22.211	23.521	25.034	24.621	23.345	23.915	24.407	24.608	24.886	24.507
27155	6.252	5.939	5.524	5.148	4.463	4.298	4.123	3.838	3.54	3.44
27157	17.29	18.358	19.381	19.541	19.783	20.743	21.644	21.706	21.652	21.669
27159	12.405	13.42	14.174	13.699	13.123	13.303	13.745	13.799	13.835	13.885
27161	16.7	17.583	18.455	18.158	18.096	18.151	19.522	19.288	19.132	19.212
27163	83.676	99.912	114.268	124.763	146.94	179.062	202.686	219.972	238.914	256.625
27165	13.298	12.492	12.36	12.191	11.712	11.856	11.826	11.377	11.216	11.091
27167	9.38	8.744	8.446	7.99	7.516	7.255	7.116	6.801	6.573	6.518
27169	44.54	45.689	46.388	47.256	47.868	49.46	50.081	50.756	51.386	51.686
27171	39.242	48.585	58.925	61.696	69.098	78.438	90.786	110.674	125.122	132.958
27173	14.494	14.161	13.629	12.831	11.672	11.546	11.208	10.691	10.438	10.055
28001	37.439	38.469	38.179	38.823	35.294	34.976	34.246	32.674	32.588	32.032
28003	27.32	29.449	33.05	32.409	31.791	33.456	34.6	35.688	37.111	37.598
28005	13.661	13.084	13.348	13.565	13.262	13.421	13.546	13.396	13.116	12.898
28007	19.268	19.285	19.78	19.085	18.495	19.093	19.62	19.265	19.566	19.372
28009	7.499	7.614	8.152	8.293	8.028	7.987	8.034	8.307	8.708	8.628
28011	49.496	48.256	45.837	43.931	41.874	42.044	40.381	36.305	34.12	33.81
28013	14.759	15.47	15.62	15.311	14.93	15.056	15.044	14.803	14.953	14.736
28015	9.424	9.652	9.736	9.328	9.256	10.286	10.764	10.473	10.598	10.475
28017	16.772	17.393	17.777	17.681	18.157	19.015	19.372	18.369	17.399	17.321
28019	8.377	8.76	8.958	9.016	9.096	9.282	9.742	9.026	8.552	8.377
28021	10.026	11.543	12.265	11.95	11.384	11.81	11.792	10.646	9.565	9.307
28023	15.162	15.706	16.909	17.129	17.293	17.553	17.749	16.905	16.745	16.495
28025	18.969	19.919	21.093	21.396	21.151	21.803	21.984	21.245	20.558	20.477
28027	40.214	38.436	36.755	34.595	31.565	31.403	30.526	27.875	26.109	24.937
28029	24.686	25.244	26.412	26.87	27.631	28.179	28.761	29.134	29.419	29.059
28031	14.139	14.758	15.949	16.232	16.57	17.76	19.426	19.48	19.595	19.646
28033	36.06	48.471	54.013	57.465	68.62	84.217	108.714	136.915	161.774	177.58
28035	58.028	62.726	66.285	69.178	68.274	71.05	71.982	72.043	75.083	77.728
28037	8.073	7.784	8.226	8.758	8.348	8.307	8.414	8.076	8.118	7.964
28039	12.556	14.142	15.357	16.036	16.697	17.581	19.257	20.699	22.658	23.518
28041	8.567	9.047	9.765	9.799	10.268	11.956	13.295	13.201	14.405	14.51
28043	19.867	20.078	21.103	21.482	21.608	22.629	23.16	22.173	21.866	21.707
28045	17.73	19.935	24.71	29.089	31.905	37.802	43.307	47.715	44.017	46.529
28047	135.686	149.335	158.263	168.762	165.488	181.553	190.071	197.784	187.797	198.461
28049	215.591	235.417	251.316	262.543	254.51	252.613	250.474	247.37	245.676	246.193
28051	23.3	23.52	22.962	22.777	21.568	21.38	21.564	20.052	19.108	18.356
28053	14.537	14.38	13.874	13.383	12.09	11.426	11.106	9.974	9.337	8.832
28055	2.683	2.391	2.51	2.104	1.923	1.995	2.258	1.72	1.398	1.376
28057	16.93	18.944	20.567	20.198	20.087	21.569	22.853	23.254	23.394	23.73
28059	88.781	107.42	118.148	120.122	115.078	126.626	132.019	137.913	139.661	141.338
28061	16.03	16.676	17.274	17.762	17.105	17.413	18.11	17.496	16.981	16.526
28063	9.247	8.706	9.163	9.062	8.637	9.237	9.649	8.461	7.718	7.606
28065	12.944	13.534	13.839	14.205	14.016	14.196	13.853	12.859	12.467	12.018
28067	56.705	60.028	62.271	63.765	61.974	63.744	64.993	65.871	67.885	69.313
28069	10.223	10.43	10.166	10.377	10.334	10.438	10.443	10.551	10.471	10.308
28071	24.351	27.999	31.075	30.996	31.977	34.956	38.759	42.526	47.536	52.86
28073	15.378	19.811	24.15	28.045	30.482	33.655	40.211	46.684	56.04	60.945
28075	67.567	74.952	77.515	78.373	75.569	78.076	78.195	78.082	80.325	80.71
28077	11.252	11.959	12.543	12.96	12.468	12.78	13.215	13.097	12.903	12.547
28079	17.237	18.225	18.787	18.561	18.503	19.85	20.964	22.869	23.785	23.687
28081	46.565	52.58	57.138	61.455	65.836	72.246	75.876	78.529	82.985	87.192
28083	42.097	42.143	41.458	41.37	37.322	37.981	37.763	34.178	32.333	31.445
28085	26.475	28.18	30.23	31.251	30.318	31.846	33.163	33.748	34.881	35.09
28087	50.362	55.293	57.705	60.257	59.561	61.395	61.529	59.237	59.82	60.395
28089	30.056	35.658	41.719	45.657	54.271	65.915	75.089	84.846	95.595	103.522
28091	22.951	24.6	25.807	26.872	25.489	25.565	25.616	25.706	27.064	26.329
28093	24.048	28.578	29.332	30.059	30.471	32.706	35.004	36.052	37.077	37.092
28095	34.114	35.314	36.475	36.829	36.608	37.463	37.981	37.464	36.893	36.223
28097	12.965	13.222	13.334	12.927	12.402	12.325	12.115	11.474	10.905	10.521
28099	20.989	23.077	23.782	24.018	24.835	27.129	28.689	29.364	29.663	29.761
28101	18.921	20.015	19.921	20.23	20.341	21.197	21.791	21.611	21.681	21.779
28103	14.244	13.341	13.187	12.926	12.616	12.454	12.536	11.973	11.505	11.04
28105	28.678	32.581	36.184	37.208	38.484	40.623	43.122	43.985	47.691	49.978
28107	26.702	27.201	28.117	28.279	30.114	32.244	34.379	34.684	34.671	34.662
28109	27.874	29.635	34.011	37.856	38.83	43.361	48.621	50.99	55.803	56.243
28111	9.084	9.562	9.849	10.54	10.845	11.526	12.149	12.088	12.2	12.169
28113	31.995	34.47	36.266	37.886	36.827	38.321	38.995	38.905	40.443	40.192
28115	17.447	19.587	20.899	21.17	22.348	24.547	26.967	28.567	29.974	31.393
28117	20.395	22.517	24.075	23.725	23.3	24.276	25.662	25.608	25.212	25.543
28119	15.704	13.802	12.572	11.372	10.44	10.254	10.055	9.238	8.178	7.683
28121	44.548	58.038	69.842	78.487	87.667	99.451	116.255	130.354	142.094	149.89
28123	21.549	23.27	24.55	24.382	24.276	26.825	28.393	28.122	28.315	28.408
28125	8.81	7.961	7.947	7.757	7.031	6.886	6.52	5.707	4.879	4.646
28127	19.931	22.239	23.504	24.031	24.023	26.019	27.641	27.633	27.501	27.917
28129	13.609	14.797	15.027	15.219	14.776	15.366	16.182	16.332	16.457	16.271
28131	8.179	8.997	9.819	10.273	10.757	12.378	13.664	15.189	17.893	18.408
28133	37.16	35.999	34.676	35.111	35.096	37.054	34.249	31.724	29.024	27.852
28135	19.253	18.069	16.995	15.914	15.2	15.033	14.927	15.348	15.342	15.008
28137	18.731	20.174	20.157	20.978	21.458	23.002	25.477	26.968	28.996	28.705
28139	15.977	17.81	18.704	18.548	19.552	20.431	20.925	21.536	22.19	22.238
28141	14.946	16.322	18.566	17.535	17.728	18.42	19.158	19.232	19.596	19.601
28143	11.787	10.519	9.583	8.805	8.167	8.661	9.242	10.425	10.76	10.61
28145	19.205	20.808	21.799	22.032	22.091	23.143	25.484	26.569	27.158	28.098
28147	12.409	12.827	13.724	13.667	14.409	14.827	15.099	15.081	15.402	15.087
28149	45.196	48.532	51.672	50.999	47.792	49.174	49.598	48.836	48.816	48.349
28151	70.666	73.181	72.25	71.695	67.826	66.024	62.657	55.872	51.096	49.525
28153	16.606	17.561	19.143	19.64	19.537	20.019	21.342	21.021	20.77	20.635
28155	10.168	10.101	10.299	10.451	10.203	10.307	10.282	9.979	10.29	9.993
28157	11.116	10.321	10.017	10.092	9.709	9.775	10.307	10.123	9.851	9.355
28159	18.501	19.623	19.409	19.303	19.447	19.966	20.152	19.583	19.199	18.833
28161	11.838	12.81	13.161	12.533	12.075	12.383	13.125	12.979	12.651	12.421
28163	27.569	27.338	27.419	27.365	25.513	25.968	28.119	28.107	28.088	27.933
29001	22.436	23.449	24.976	25.318	24.584	24.998	24.956	24.849	25.608	25.661
29003	12.004	13.476	14.019	14.611	14.696	15.633	16.522	16.511	17.378	17.653
29005	9.333	9.671	8.62	8.15	7.401	6.898	6.389	6.053	5.66	5.389
29007	25.499	26.009	26.434	25.302	23.642	24.652	25.862	25.725	25.459	25.714
29009	19.72	21.992	24.457	25.974	27.672	31.711	33.971	35.241	35.759	36.009
29011	10.499	10.968	11.292	11.388	11.336	11.95	12.542	12.976	12.385	12.318
29013	15.447	16.475	15.841	15.447	14.987	15.735	16.7	17.117	17.052	16.623
29015	9.788	10.912	12.162	12.754	13.939	15.331	17.202	18.688	19.119	19.184
29017	8.926	9.861	10.314	10.379	10.664	11.233	12.047	12.466	12.346	12.622
29019	81.252	88.666	100.827	104.796	112.827	125.52	135.94	148.786	163.165	176.216
29021	87.083	87.84	87.786	84.977	83.214	84.368	86.192	86.378	89.051	89.895
29023	33.813	37.413	37.734	38.485	38.863	40.414	40.826	41.995	42.811	43.476
29025	8.366	8.979	8.657	8.251	8.384	8.556	8.975	9.273	9.448	9.147
29027	26.056	28.187	32.283	31.523	32.943	36.347	40.927	42.683	44.331	45.065
29029	13.432	16.702	20.153	24.141	27.646	32.408	37.053	40.641	44.032	44.943
29031	49.545	52.253	59.004	60.154	61.794	65.862	68.796	71.793	75.857	78.711
29033	12.571	12.413	12.109	11.371	10.737	10.439	10.267	9.912	9.273	9.076
29035	3.925	4.936	5.469	5.601	5.524	5.786	5.974	6.008	6.294	6.352
29037	39.89	48.547	51.313	55.934	64.155	72.731	82.592	92.52	99.696	103.856
29039	9.456	10.698	11.92	12.1	12.13	13.017	13.72	14.297	13.986	14.118
29041	11.02	11.12	10.496	9.931	9.181	8.795	8.411	8.092	7.85	7.578
29043	15.35	19.522	22.473	25.674	33.029	43.282	54.936	65.963	77.894	84.37
29045	8.256	8.294	8.498	8.055	7.523	7.521	7.387	7.224	7.136	6.871
29047	124.293	131.619	136.645	141.719	154.2	168.087	184.703	200.659	222.687	237.859
29049	12.56	14.875	15.974	16.04	16.65	17.525	19.046	20.392	20.75	20.818
29051	46.267	49.903	56.92	60.923	63.793	68.649	71.485	72.948	76.127	77.355
29053	14.676	14.247	14.646	14.863	14.833	16.081	16.764	17.38	17.584	17.789
29055	14.846	16.624	18.356	18.48	19.238	21.442	22.828	24.137	24.61	24.756
29057	6.871	7.252	7.386	7.478	7.436	7.905	7.915	7.91	7.862	7.619
29059	10.139	11.65	12.075	12.288	12.728	14.602	15.751	16.325	16.735	16.813
29061	8.393	9.089	8.916	8.367	7.86	7.912	7.998	8.231	8.455	8.341
29063	7.365	8.329	8.256	8.525	9.975	11.132	13.137	12.727	12.878	12.95
29065	11.561	14.123	14.567	14.113	13.739	14.401	14.947	15.257	15.715	15.885
29067	9.364	11.15	11.632	11.945	11.916	12.551	13.097	13.474	13.648	13.754
29069	33.905	37.348	36.314	34.504	33.15	33.248	33.148	32.581	31.95	31.797
29071	55.603	64.885	71.406	75.385	81.015	87.584	94.05	98.417	101.538	102.366
29073	11.953	12.753	13.213	13.571	14.059	14.558	15.374	15.516	15.221	14.882
29075	8.107	8.28	7.91	7.684	6.844	6.775	6.873	6.78	6.73	6.76
29077	154.138	167.88	185.767	196.62	208.852	230.869	241.015	257.282	275.369	290.106
29079	11.856	12.085	11.963	11.33	10.504	10.63	10.513	10.28	10.259	10.356
29081	10.278	10.315	9.906	9.386	8.459	8.433	8.873	8.893	8.949	8.772
29083	18.482	19.635	19.674	20.02	20.08	21.199	22.108	22.354	22.242	22.175
29085	4.56	5.751	6.365	6.904	7.341	8.422	8.94	9.476	9.641	9.47
29087	6.661	6.836	6.872	6.471	6.034	5.64	5.326	5.047	4.9	4.538
29089	10.586	10.086	10.015	9.748	9.647	10.042	10.182	10.091	10.127	10.281
29091	23.653	27.351	28.866	30.026	31.624	34.89	37.285	38.704	40.612	40.915
29093	9.628	10.848	11.107	10.753	10.748	10.79	10.628	10.63	10.594	10.345
29095	654.917	635.111	629.438	633.478	633.447	643.866	655.709	658.592	674.934	682.675
29097	79.899	83.495	87.255	88.982	90.622	98.256	104.966	110.219	117.784	117.503
29099	105.9	127.599	146.779	156.209	172.396	185.003	198.937	210.142	219.087	225.98
29101	34.477	33.704	39.089	38.83	42.629	46.444	48.534	51.178	52.705	55.079
29103	5.727	5.667	5.506	5.08	4.485	4.384	4.356	4.188	4.125	4.043
29105	20.005	22.334	24.373	25.83	27.228	29.532	32.598	34.236	35.652	36.01
29107	26.702	28.996	29.982	30.366	31.077	32.093	33	33.28	33.413	33.181
29109	24.726	27.764	28.975	29.555	30.28	32.476	35.352	37.399	38.583	38.614
29111	10.968	11.025	10.955	10.703	10.228	10.26	10.5	10.272	10.202	10.116
29113	18.1	20.534	22.243	24.812	29.017	33.087	39.196	46.945	52.707	55.151
29115	15.206	15.586	15.522	14.858	13.855	13.967	13.722	13.074	12.753	12.395
29117	15.421	15.837	15.74	14.905	14.577	14.733	14.519	14.624	15.136	14.922
29119	12.507	15.4	14.95	15.762	16.975	19.27	21.665	22.718	23.07	22.703
29121	15.411	16.144	16.407	16.269	15.332	15.345	15.734	15.595	15.603	15.582
29123	8.695	9.997	10.772	10.886	11.138	11.281	11.853	12.007	12.207	12.527
29125	6.903	7.429	7.584	7.82	7.984	8.345	8.918	9.17	9.181	9.139
29127	28.096	27.756	28.686	28.423	27.773	28.243	28.285	28.309	28.798	28.963
29129	4.873	4.845	4.706	4.224	3.726	3.978	3.747	3.684	3.774	3.699
29131	15.14	16.662	18.62	20.202	20.776	22.327	23.617	24.582	24.716	25.32
29133	16.718	16.234	15.737	15.38	14.44	13.895	13.395	13.872	14.333	14.227
29135	10.749	11.557	12.131	12.443	12.35	13.589	14.847	15.312	15.623	15.915
29137	9.563	9.899	9.712	9.344	9.122	8.963	9.329	9.209	8.789	8.756
29139	11.003	11.719	11.563	11.257	11.4	11.629	12.141	12.285	12.239	11.99
29141	10.196	12.945	13.839	14.947	15.621	17.177	19.291	20.273	20.572	20.364
29143	23.554	23.913	22.932	22.008	20.917	20.706	19.657	18.919	18.937	18.254
29145	33.23	37.634	40.662	42.518	44.597	48.499	52.699	55.941	58.125	60.259
29147	22.53	21.796	22.105	21.868	21.749	21.853	21.897	22.588	23.378	23.334
29149	9.19	10.074	10.237	9.742	9.484	10.085	10.327	10.513	10.92	11.089
29151	10.999	12.269	12.044	12.112	12.021	12.563	13.026	13.507	13.872	13.833
29153	6.274	7.375	8.004	8.37	8.629	9.197	9.532	9.557	9.736	9.669
29155	26.37	25.275	24.971	23.228	21.86	21.13	20.06	19.211	18.255	17.725
29157	14.472	15.652	16.822	16.718	16.7	17.719	18.134	18.602	18.968	19.162
29159	34.186	34.808	36.319	35.653	35.545	37.902	39.486	40.455	42.246	42.482
29161	29.933	30.045	33.785	34.57	35.317	37.654	39.945	43.327	45.307	45.42
29163	16.918	17.462	17.561	16.388	16.054	17.142	18.301	18.725	18.486	18.767
29165	32.405	39.455	46.55	50.065	58.274	66.825	74.316	82.615	89.723	96.98
29167	15.525	18.569	18.911	20.184	21.951	25.001	26.999	29.308	31.162	31.742
29169	53.615	45.131	42.091	40.661	41.786	38.135	41.957	45.57	52.879	53.996
29171	5.914	6.347	6.089	5.472	5.088	5.2	5.231	5.153	4.969	4.861
29173	7.727	8.418	8.977	8.874	8.466	8.952	9.669	9.998	10.176	10.321
29175	22.409	23.529	25.51	26.011	24.373	24.315	24.66	25.451	25.445	25.063
29177	17.704	20.385	21.424	21.745	22.004	22.104	23.393	23.605	23.478	23.322
29179	6.132	6.724	7.255	6.986	6.664	6.665	6.708	6.707	6.687	6.613
29181	9.911	12.033	12.461	12.343	12.348	13.16	13.482	13.92	14.107	14.123
29183	93.724	113.962	145.332	171.889	214.434	246.741	286.218	328.892	361.65	383.505
29185	7.679	8.696	8.658	8.396	8.462	8.997	9.698	9.733	9.832	9.521
29186	12.96	14.171	15.189	15.426	16.087	16.713	17.973	18.233	18.124	17.896
29187	37.119	39.882	42.699	43.989	49.013	52.828	55.773	62.298	65.504	67.361
29189	951.858	964.855	975.035	984.903	995.198	1015.21	1016.18	1004.11	998.92	1005.08
29195	24.785	25.227	24.93	24.351	23.499	23.502	23.747	23.053	23.403	23.282
29197	4.7	4.975	4.976	4.563	4.242	4.272	4.178	4.28	4.439	4.383
29199	5.473	5.745	5.426	5.222	4.821	4.846	4.976	4.793	4.829	4.917
29201	33.494	36.38	39.686	39.778	39.424	40.175	40.371	39.719	39.253	39.412
29203	7.225	7.797	7.909	7.791	7.61	8.072	8.331	8.3	8.441	8.333
29205	7.964	8.164	7.841	7.39	6.922	6.979	6.79	6.683	6.366	6.141
29207	25.871	27.553	28.996	28.774	28.907	29.517	29.756	30.24	30.012	29.891
29209	9.997	12.649	15.661	17.198	19.197	25.575	28.6	30.8	32.053	31.921
29211	7.534	7.56	7.423	6.933	6.332	6.666	7.227	6.84	6.714	6.479
29213	13.224	17.434	20.604	23.773	25.773	33.892	40.059	44.635	51.927	55.143
29215	18.422	20.272	21.129	21.369	21.497	22.511	23.049	24.961	26.026	25.773
29217	19.039	19.955	19.849	19.451	19.05	19.824	20.428	20.722	21.145	21.04
29219	9.831	12.908	15.027	17.218	19.616	21.849	24.745	29.095	32.58	33.597
29221	15.145	16.832	18.04	18.811	20.472	21.786	23.395	24.211	25.173	25.366
29223	8.672	10.565	11.316	11.427	11.564	12.72	13.259	13.514	13.513	13.632
29225	15.694	18.607	20.474	22.123	23.794	27.197	31.219	34.005	36.285	37.083
29227	3.368	3.367	3.009	2.72	2.436	2.414	2.382	2.231	2.153	2.072
29229	13.781	15.273	16.225	16.539	16.772	17.635	17.926	18.489	18.849	18.596
29510	618.256	514.253	450.706	426.736	395.857	368.822	347.144	324.945	319.257	315.135
30001	8.198	7.993	8.246	8.496	8.429	9.168	9.204	8.904	9.25	9.423
30003	10.075	10.918	10.996	11.413	11.313	12.215	12.669	12.634	12.912	13.181
30005	6.723	6.698	6.98	7.198	6.685	7.051	6.968	6.592	6.484	6.621
30007	2.538	2.741	3.256	3.493	3.328	3.976	4.378	4.775	5.64	5.799
30009	7.088	7.791	8.122	8.627	8.077	8.953	9.561	9.921	10.059	10.511
30011	1.949	1.924	1.8	1.726	1.489	1.441	1.335	1.258	1.155	1.162
30013	82.32	84.752	80.649	79.591	77.788	82.201	80.318	80.041	81.501	82.583
30015	6.453	6.104	6.095	5.924	5.468	5.848	6.062	5.708	5.802	5.863
30017	12.132	12.072	13.113	13.078	11.684	12.085	11.678	11.423	11.698	11.985
30019	3.072	3.007	2.831	2.609	2.246	2.168	2.005	1.782	1.742	1.771
30021	11.279	10.953	11.831	11.449	9.41	9.249	9.05	8.8	8.932	9.42
30023	15.692	15.044	12.358	10.936	10.335	10.07	9.409	9.274	9.3	9.244
30025	4.053	3.954	3.76	3.708	3.07	2.983	2.816	2.712	2.89	3.115
30027	12.613	12.582	13.083	12.898	12.08	12.562	11.902	11.444	11.577	11.492
30029	39.746	44.813	52.103	57.662	59.545	69.876	74.774	83.32	90.891	95.952
30031	32.784	37.901	43.146	48.997	50.811	60.644	68.375	80.31	89.587	99.352
30033	1.797	1.776	1.657	1.652	1.584	1.351	1.268	1.202	1.183	1.288
30035	10.794	10.403	10.547	11.649	12.158	12.926	13.183	13.264	13.441	13.794
30037	0.91	0.905	1.035	1.062	0.911	0.992	1.019	1.014	0.881	0.858
30039	2.731	2.704	2.695	2.696	2.528	2.687	2.849	3.009	3.073	3.164
30041	17.465	17.834	18.036	17.846	17.667	17.44	16.605	15.87	16.144	16.641
30043	5.276	6.419	7.078	7.708	7.992	9.093	10.052	10.709	11.409	11.88
30045	2.663	2.617	2.66	2.589	2.277	2.278	2.33	2.161	2.062	2.006
30047	14.594	17.241	19.073	20.825	21.048	24.459	26.588	28.023	28.787	29.446
30049	33.49	37.311	43.298	46.907	47.586	53.318	55.886	58.529	63.586	66.696
30051	2.363	2.359	2.34	2.389	2.287	2.249	2.168	2.266	2.354	2.373
30053	18.075	16.672	17.793	18.632	17.499	18.726	18.818	19.18	19.683	19.559
30055	2.863	2.73	2.716	2.548	2.259	2.169	1.96	1.778	1.734	1.691
30057	5.043	5.622	5.507	5.879	5.994	6.643	6.87	7.211	7.685	7.858
30059	2.129	2.24	2.154	2.073	1.824	1.893	1.916	1.899	1.89	1.952
30061	2.975	3.492	3.655	3.648	3.329	3.612	3.877	4.133	4.211	4.336
30063	58.604	66.869	76.156	77.774	79.08	90.413	96.178	102.298	109.426	113.517
30065	3.726	4.201	4.476	4.76	4.105	4.445	4.471	4.323	4.55	4.673
30067	11.365	12.051	13.06	14.073	14.643	15.724	15.71	15.629	15.586	15.903
30069	0.672	0.67	0.654	0.581	0.519	0.512	0.493	0.492	0.492	0.503
30071	5.378	5.25	5.372	5.576	5.15	5.11	4.568	4.228	4.267	4.16
30073	6.69	6.679	6.735	6.748	6.427	6.387	6.384	6.148	6.168	6.209
30075	2.834	2.438	2.511	2.465	2.077	2.019	1.847	1.739	1.729	1.732
30077	6.654	7.313	6.943	6.902	6.64	7.057	7.203	6.997	7.017	7.026
30079	1.757	1.841	1.835	1.73	1.368	1.308	1.179	1.098	1.189	1.17
30081	14.546	18.132	22.68	24.424	25.068	31.942	36.301	39.012	40.323	41.416
30083	9.844	10.212	12.437	13.287	10.64	10.159	9.619	9.207	9.739	11.288
30085	10.358	10.035	10.426	11.483	10.958	10.932	10.623	10.437	10.438	11.154
30087	6.037	9.811	10.095	12.189	10.473	10.447	9.399	9.131	9.27	9.396
30089	7.112	7.998	8.699	9.168	8.68	10.019	10.287	11.002	11.396	11.483
30091	5.812	5.596	5.481	5.567	4.692	4.444	4.078	3.573	3.374	3.659
30093	42.192	43.607	38.108	35.326	33.913	34.978	34.571	33.414	34.233	34.892
30095	4.672	5.073	5.623	5.928	6.573	7.336	8.247	8.481	9.111	9.474
30097	2.981	2.959	3.22	3.235	3.146	3.31	3.633	3.675	3.614	3.699
30099	6.129	6.405	6.525	6.375	6.267	6.43	6.436	6.105	6.078	6.085
30101	5.852	5.582	5.571	5.583	5.05	5.292	5.261	5.13	5.341	5.127
30103	1.075	1.201	0.982	0.995	0.867	0.858	0.854	0.766	0.718	0.694
30105	11.519	12.724	10.151	9.305	8.175	8.193	7.653	7.367	7.367	7.558
30107	2.517	2.347	2.331	2.263	2.246	2.413	2.243	2.086	2.158	2.131
30109	1.457	1.458	1.489	1.367	1.189	1.126	1.072	0.995	1.006	1.125
30111	87.945	98.948	108.588	119.316	113.557	125.373	129.57	137.623	148.394	156.86
31001	30.576	30.001	30.754	30.854	29.639	30.783	31.154	30.987	31.337	31.708
31003	9.016	9.057	8.669	8.443	7.942	7.717	7.435	6.994	6.658	6.39
31005	0.605	0.591	0.512	0.48	0.468	0.434	0.445	0.428	0.465	0.46
31007	1.03	0.954	0.917	0.947	0.86	0.823	0.819	0.731	0.697	0.751
31009	0.845	0.809	0.861	0.724	0.662	0.687	0.583	0.492	0.472	0.476
31011	8.174	8.021	7.386	7.08	6.668	6.506	6.214	5.746	5.498	5.368
31013	10.072	10.189	13.776	14.084	13.116	12.816	12.235	11.422	11.294	11.319
31015	3.754	3.494	3.323	3.074	2.83	2.705	2.431	2.219	2.1	1.998
31017	4.013	4.054	4.382	4.146	3.656	3.664	3.534	3.329	3.144	2.912
31019	31.303	32.811	35.018	37.086	37.603	40.381	42.31	44.131	46.174	48.812
31021	9.225	9.093	8.787	8.386	7.88	7.831	7.786	7.225	6.838	6.531
31023	9.439	9.122	9.333	9.034	8.58	8.678	8.826	8.479	8.373	8.298
31025	18.25	19.949	20.314	21.028	21.359	22.533	24.365	25.17	25.245	25.833
31027	12.152	11.595	11.361	10.755	10.13	10.056	9.604	9.24	8.827	8.623
31029	4.122	4.358	4.768	4.654	4.404	4.18	4.053	3.983	3.963	4.004
31031	6.842	7.023	6.767	6.876	6.283	6.34	6.152	6.039	5.718	5.78
31033	10.782	10.368	10.054	9.827	9.488	9.774	9.832	10.125	9.961	10.183
31035	8.277	8.446	8.098	7.72	7.117	7.216	7.029	6.669	6.542	6.358
31037	9.518	9.847	9.898	9.529	9.161	10.107	10.452	10.238	10.543	10.492
31039	12.044	11.594	11.65	10.926	10.109	10.275	10.169	9.642	9.141	8.946
31041	14.133	14.38	13.889	13.331	12.277	12.333	11.784	11.248	10.909	10.725
31043	13.229	15.569	16.639	17.054	16.829	18.752	20.296	20.191	21.032	21.074
31045	9.785	9.62	9.614	9.466	8.972	9.318	9.054	9.087	9.167	9.104
31047	19.838	20.681	22.325	21.638	20.032	23.456	24.41	24.085	24.357	24.326
31049	2.706	2.626	2.455	2.322	2.244	2.128	2.086	1.999	1.937	1.915
31051	7.433	7.198	7.142	6.705	6.148	6.31	6.246	5.961	5.97	5.805
31053	34.814	35.996	35.9	35.009	34.499	35.019	36.231	36.442	36.701	36.677
31055	390.863	404.358	397.613	407.458	417.941	440.876	464.701	488.114	518.585	545.677
31057	2.92	2.805	2.861	2.828	2.583	2.52	2.268	2.091	2.008	1.965
31059	8.165	8.072	7.912	7.51	7.088	6.839	6.607	6.126	5.887	5.653
31061	4.533	4.631	4.371	4.288	3.932	3.793	3.544	3.425	3.231	3.058
31063	4.001	3.846	3.649	3.413	3.094	3.124	3.085	2.944	2.751	2.687
31065	6.871	6.991	6.498	6.307	5.53	5.618	5.299	5.051	4.954	4.828
31067	25.727	25.167	24.469	23.548	22.813	22.883	22.955	22.866	22.292	21.795
31069	2.935	2.818	2.801	2.724	2.452	2.339	2.289	2.111	2.078	1.895
31071	2.415	2.486	2.358	2.272	2.148	2.008	1.899	1.969	2.041	2.037
31073	2.187	2.132	2.135	2.137	1.928	2.115	2.146	2.11	2.049	1.974
31075	1.036	1	0.873	0.845	0.759	0.792	0.736	0.676	0.61	0.629
31077	3.988	3.696	3.455	3.261	3	2.902	2.712	2.577	2.545	2.477
31079	42.82	45.18	47.923	49.495	49.118	52.115	53.569	54.535	58.779	61.128
31081	8.841	8.913	9.326	9.113	8.853	9.156	9.377	9.269	9.127	9.13
31083	4.347	4.296	4.301	4.117	3.806	3.771	3.764	3.558	3.429	3.496
31085	1.532	1.434	1.35	1.273	1.22	1.152	1.07	1.051	0.96	0.966
31087	4.048	4.207	4.083	3.99	3.744	3.305	3.103	2.954	2.893	2.85
31089	12.907	13.364	13.588	13.545	12.577	12.212	11.487	10.839	10.456	10.377
31091	0.943	1.017	0.988	0.913	0.799	0.781	0.773	0.744	0.734	0.733
31093	6.87	6.794	6.768	6.442	6.043	6.381	6.523	6.432	6.267	6.367
31095	10.465	10.388	9.799	9.337	8.746	8.513	8.324	8.025	7.534	7.508
31097	5.744	5.588	5.266	4.937	4.666	4.584	4.506	5.257	5.216	5.182
31099	6.713	6.878	7.049	6.757	6.622	6.6	6.889	6.698	6.496	6.555
31101	8.51	8.834	9.361	9.073	8.578	8.743	8.839	8.418	8.361	8.14
31103	1.338	1.369	1.296	1.172	1.025	1.032	0.981	0.904	0.821	0.783
31105	5.91	5.535	4.911	4.783	4.071	4.194	4.06	3.925	3.826	3.648
31107	11.665	11.351	11.441	10.631	9.546	9.62	9.336	8.897	8.667	8.482
31109	168.957	183.552	193.697	202.279	214.655	234.282	251.523	268.868	286.126	303.661
31111	29.69	33.786	36.364	34.029	32.511	33.858	34.66	35.577	36.264	36.322
31113	0.993	1.025	0.98	0.95	0.872	0.805	0.773	0.747	0.768	0.759
31115	0.851	0.818	0.855	0.83	0.68	0.708	0.709	0.652	0.626	0.57
31117	0.622	0.625	0.593	0.566	0.551	0.553	0.532	0.522	0.538	0.524
31119	27.44	28.999	31.415	32.109	32.709	35.092	35.23	35.631	34.949	35.322
31121	8.762	9.096	8.977	8.63	8.057	8.318	8.152	7.904	7.857	7.788
31123	5.787	5.899	6.09	5.699	5.428	5.446	5.42	5.11	5.039	4.872
31125	5.116	4.887	4.735	4.521	4.259	4.202	4.054	3.831	3.73	3.598
31127	8.981	8.436	8.365	8.449	7.972	7.931	7.578	7.252	7.249	7.126
31129	7.389	7.117	6.714	6.513	5.762	5.463	5.032	4.796	4.507	4.361
31131	15.597	15.394	15.181	14.775	14.216	14.572	15.494	15.607	15.766	15.803
31133	4.477	4.258	3.929	3.647	3.306	3.266	3.088	2.884	2.771	2.678
31135	3.39	3.402	3.639	3.651	3.366	3.314	3.181	3.145	2.986	2.91
31137	9.541	9.913	9.816	10.111	9.701	9.91	9.733	9.402	9.185	9.227
31139	8.497	8.539	8.478	8.162	7.815	7.876	7.824	7.508	7.266	7.106
31141	26.627	28.325	28.944	29.426	29.864	31.129	31.5	30.865	32.264	32.793
31143	6.477	6.214	6.31	5.884	5.653	5.742	5.61	5.473	5.386	5.255
31145	12.174	12.582	12.654	12.607	11.672	11.451	11.487	11.219	11.052	10.981
31147	12.292	11.783	11.309	10.55	9.963	9.801	9.507	8.799	8.344	8.052
31149	2.227	2.216	2.385	2.265	2.009	1.862	1.743	1.557	1.518	1.401
31151	12.771	12.537	13.154	12.996	12.711	13.352	13.88	14.136	14.236	14.517
31153	66.846	76.329	86.549	94.813	103.024	111.59	123.309	140.239	159.736	176.597
31155	17.086	17.921	18.732	18.428	18.352	19.334	19.852	20.46	20.86	21.18
31157	36.47	36.419	38.443	37.543	35.992	37.107	37.012	36.277	37.062	36.743
31159	14.516	15.435	15.784	15.37	15.489	16.216	16.519	16.601	16.79	17.203
31161	7.259	7.426	7.556	7.445	6.69	6.555	6.165	5.726	5.457	5.22
31163	4.677	4.226	4.216	3.984	3.702	3.526	3.298	3.239	3.147	3.077
31165	2.044	2.134	1.844	1.729	1.539	1.618	1.471	1.437	1.312	1.303
31167	5.759	6.494	6.557	6.375	6.282	6.396	6.416	6.376	6.129	6.115
31169	7.759	7.49	7.598	7.249	6.61	6.396	6.03	5.454	5.219	5.173
31171	0.969	0.898	0.972	0.946	0.85	0.771	0.733	0.661	0.649	0.695
31173	6.957	7.454	7.186	6.978	6.934	7.203	7.139	7.009	6.971	6.878
31175	5.741	5.282	5.639	5.727	5.169	4.998	4.649	4.395	4.259	4.162
31177	13.462	14.607	15.549	15.935	16.638	17.694	18.803	19.861	20.275	20.549
31179	10.383	9.292	9.848	9.633	9.375	9.948	9.854	9.654	9.604	9.368
31181	5.358	5.098	4.857	4.609	4.276	4.221	4.045	3.902	3.814	3.689
31183	1.051	1.052	1.065	1.011	0.947	0.934	0.885	0.832	0.821	0.752
31185	13.634	14.208	14.831	14.905	14.421	14.762	14.553	14.021	13.646	13.933
32001	10.637	11.931	13.908	15.031	18.039	21.197	24.024	24.593	24.796	24.89
32003	277.208	352.015	469.2	561.074	756.17	1035.85	1393.91	1729.52	1953.11	2094.05
32005	7.055	11.907	19.491	22.276	28.01	36.121	41.443	46.731	47.039	47.778
32007	13.955	15.66	17.541	21.822	34.142	41.363	45.233	44.76	48.956	53.886
32009	0.629	0.701	0.832	1.437	1.343	1.127	0.978	0.886	0.776	0.845
32011	0.948	1.085	1.218	1.225	1.539	1.356	1.632	1.467	1.995	2.151
32013	6.391	7.429	9.665	10.458	12.933	15.183	15.868	15.046	16.614	17.843
32015	2.655	3.052	4.198	4.616	6.291	6.107	5.702	5.117	5.788	6.16
32017	2.526	2.745	3.758	3.519	3.81	3.881	4.179	4.612	5.365	5.377
32019	8.432	10.365	13.743	16.705	20.267	26.576	34.809	46.228	52.068	52.931
32021	6.971	6.8	6.195	6.37	6.45	5.956	4.999	4.88	4.785	4.571
32023	5.466	5.589	9.483	14.708	18.074	24.139	32.914	40.027	43.866	43.178
32027	2.659	2.833	3.445	3.629	4.361	4.968	6.672	6.58	6.741	6.985
32029	0.693	0.968	1.531	2.051	2.535	2.988	3.393	3.83	3.997	4.081
32031	122.552	151.919	195.406	221.644	256.643	297.258	341.389	392.716	422.029	443.883
32033	10.133	10.028	8.285	8.081	9.374	9.743	9.029	9.166	10.046	10.088
32510	16.052	25.456	32.325	36.392	40.714	47.768	52.568	55.982	55.263	55.281
33001	32.602	36.847	42.938	45.084	49.347	51.991	56.473	60.287	60.108	60.772
33003	18.576	22.963	28.035	29.485	35.592	38.964	43.907	46.652	47.806	48.14
33005	52.605	58.053	62.292	64.604	70.255	71.54	73.953	77.061	77.011	77.074
33007	34.251	35.365	35.055	34.077	34.893	33.779	33.158	33.845	32.954	32.174
33009	55.206	60.605	65.935	67.782	75.064	78.941	81.868	86.287	89.101	91.092
33011	226.616	248.267	278.353	307.49	336.768	353.651	382.162	396.381	400.999	410.336
33013	81.344	90.128	98.603	104.581	120.742	126.334	136.576	145.195	146.407	148.843
33015	139.656	163.592	191.471	212.913	246.714	256.997	278.599	291.19	295.325	304.621
33017	70.568	79.865	85.997	93.762	104.359	106.29	112.643	118.681	123.19	126.54
33019	31.074	33.825	36.13	36.982	38.65	39.074	40.543	42.913	43.713	43.383
34001	175.978	189.59	194.58	206.045	225.431	239.212	253.674	270.332	274.732	279.09
34003	896.401	872.388	846.119	842.55	826.129	855.242	885.18	891.446	906.509	928.393
34005	325.906	344.466	363.657	376.097	396.18	411.89	424.453	447.245	449.215	456.528
34007	458.63	474.616	472.823	487.392	503.524	509.582	506.707	511.982	513.682	515.453
34009	60.33	74.045	82.8	88.646	95.368	100.405	102.314	99.269	97.266	96.68
34011	122.435	134.457	133.1	135.074	138.366	144.829	146.263	152.022	157.208	159.165
34013	934.625	906.036	848.679	820.165	778.564	783.308	792.253	786.341	784.476	788.388
34015	173.334	182.728	200.591	208.941	231.134	243.752	256.524	275.122	288.62	295.755
34017	607.126	585.924	558.536	568.864	554.289	578.889	610.135	614.664	635.691	664.241
34019	69.917	78.674	87.744	95.829	108.128	114.049	122.579	128.072	127.355	128.662
34021	305.006	315.564	307.78	314.135	326.477	337.476	351.465	362.015	368.024	373.097
34023	585.527	588.535	597.275	633.433	673.469	709.223	752.88	787.329	811.13	839.342
34025	463.939	491.397	504.155	528.98	554.21	583.899	616.849	627.838	630.745	636.732
34027	384.728	394.419	408.387	419.186	421.803	445.308	471.326	485.472	492.755	504.057
34029	211.911	293.097	348.192	387.768	434.623	471.243	513.608	556.012	577.719	596.712
34031	461.37	455.824	448.486	458.947	470.951	479.717	490.733	493.6	502.203	508.081
34033	60.761	63.844	64.658	64.572	65.383	65.095	64.177	65.388	65.988	65.481
34035	198.689	199.303	203.736	214.36	241.464	267.163	298.761	312.617	324.175	335.133
34037	78.353	99.69	116.662	122.336	131.346	138.574	144.714	150.192	148.792	147.979
34039	543.558	521.616	504.372	505.826	494.14	507.43	523.124	526.161	537.736	549.193
34041	74.097	78.781	84.649	86.369	91.984	96.956	102.902	108.855	108.686	108.778
35001	318.832	371.734	422.473	452.559	482.696	538.615	557.601	615.32	664.099	689.821
35003	2.172	2.348	2.717	2.599	2.58	2.897	3.567	3.425	3.741	3.677
35005	43.73	46.633	51.226	56.52	58.033	61.365	61.317	62.172	65.776	67.278
35007	12.149	13.184	13.723	14.185	12.921	14.075	14.202	14.031	13.738	13.128
35009	39.869	43.991	42.063	42.894	42.324	48.459	44.991	46.981	48.97	51.154
35011	2.555	2.461	2.433	2.442	2.246	2.308	2.218	2.098	2.016	1.905
35013	70.361	81.96	97.094	116.324	136.593	161.014	175.098	189.199	210.288	221.96
35015	41.018	42.764	48.279	52.479	48.717	52.308	51.399	50.732	53.904	56.316
35017	22.153	24.777	26.384	26.852	27.718	29.792	30.882	29.281	29.385	29.573
35019	4.951	4.779	4.482	4.41	4.146	4.178	4.693	4.713	4.688	4.583
35021	1.36	1.188	1.083	0.944	0.985	0.903	0.801	0.756	0.688	0.679
35023	4.697	5.983	6.075	6.433	5.946	6.176	5.766	4.955	4.851	4.655
35025	49.638	52.066	56.789	65.295	55.506	56.613	55.264	58.331	64.652	69.23
35027	7.62	9.457	11.041	13.358	12.258	15.869	19.477	20.453	20.472	20.589
35028	15.25	15.62	17.605	17.927	18.144	18.75	18.263	18.407	18.017	17.954
35029	11.825	14.836	15.623	17.057	18.179	22.74	24.908	25.102	25.113	25.267
35031	43.476	49.853	56.022	60.881	61.414	70.197	74.563	70.666	71.775	74.629
35033	4.638	4.7	4.215	4.533	4.273	4.652	5.196	5.002	4.882	4.714
35035	41.437	43.783	44.739	50.317	51.979	59.516	62.151	62.533	64.337	66.302
35037	10.984	11.056	10.554	11.747	10.814	10.604	10.012	9.131	9.048	8.643
35039	25.344	28.601	29.323	32.2	34.569	38.211	41.197	40.198	40.331	40.631
35041	16.508	16.208	15.681	16.622	16.781	18.895	18.007	19.093	20.011	20.134
35043	17.84	26.488	34.584	46.901	63.989	78.818	91.251	107.436	132.37	143.737
35045	52.792	64.798	82.048	91.643	91.567	101.39	114.131	124.809	130.161	128.909
35047	22.127	23.268	22.829	25.34	25.82	29.213	30.052	29.621	29.375	28.817
35049	55.19	65.97	75.917	85.674	99.587	118.462	129.713	137.61	144.508	152.813
35051	7.221	8.267	8.525	9.191	10.03	11.764	13.209	12.12	12.038	11.821
35053	9.818	10.976	12.7	14.085	14.816	16.664	18.002	18.052	17.837	17.781
35055	17.621	18.814	19.552	22.544	23.235	26.656	30.08	31.85	32.909	33.599
35057	5.268	6.07	7.509	8.53	10.316	13.356	16.915	16.702	16.371	16.068
35059	4.945	4.908	4.745	4.913	4.115	4.315	4.192	4.198	4.538	4.364
35061	40.817	45.786	61.07	60.993	69.277	81.619	92.086	97.297	104.093	106.399
36001	287.09	288.019	286.29	289.765	292.956	299.725	295.106	302.791	303.991	308.305
36003	46.777	51.473	51.83	50.726	50.522	51.251	49.819	49.768	48.964	48.243
36005	1472.72	1351.52	1167.6	1187.89	1207.05	1262.06	1334.32	1351.74	1387.71	1432.83
36007	222.047	220.244	213.851	213.846	212.252	207.478	200.351	200.477	200.419	196.86
36009	82.169	84.995	85.851	85.546	84.455	85.04	83.927	82.039	80.221	79.261
36011	77.721	79.295	80.002	79.924	82.446	82.964	81.871	81.104	79.831	79.577
36013	147.841	149.125	147.061	144.06	142.054	142.542	139.593	136.139	134.83	132.734
36015	101.44	100.466	97.5	92.201	95.292	93.675	91.094	88.86	88.94	88.313
36017	46.421	47.977	49.423	49.671	51.813	52.127	51.325	51.154	50.333	49.556
36019	73.649	80.961	80.747	82.68	86.16	82.914	79.891	82.233	82.048	81.835
36021	52.045	56.887	59.619	61.294	63.048	63.79	63.046	63.717	63.015	62.806
36023	45.872	48.191	48.883	47.662	49.127	49.123	48.693	49.33	49.254	49.037
36025	45.004	47.146	46.849	46.331	47.464	48.638	47.864	48.377	47.84	46.771
36027	223.583	237.944	245.414	252.445	260.238	266.538	280.914	294.362	297.735	299.131
36029	1114.7	1080.04	1014.49	973.61	969.78	973.927	949.44	931.745	918.817	915.693
36031	34.597	35.499	36.201	36.438	37.286	38.262	38.911	39.321	39.288	38.809
36033	44.136	44.575	44.921	43.78	46.668	49.965	51.044	51.257	51.579	51.853
36035	53.079	55.525	55.17	54.483	54.336	55.217	54.976	55.301	55.445	54.751
36037	58.928	60.47	59.532	59.152	60.167	61.105	60.539	60.068	60.04	59.544
36039	33.471	39.596	40.897	42.488	44.847	47.187	47.986	49.142	49.124	49.225
36041	4.725	5.032	5.026	4.966	5.292	5.245	5.377	5.093	4.828	4.783
36043	67.733	68.079	66.718	66.539	65.883	66.711	64.451	64.292	64.434	64.181
36045	88.747	90.26	88.145	88.952	111.549	115.361	111.79	113.486	116.605	120.774
36047	2603.2	2427.51	2232	2304.37	2303.68	2372.61	2467.01	2445.81	2509.59	2626.77
36049	23.754	25.17	25.008	24.836	26.872	27.364	26.989	26.773	27.069	27.186
36051	54.298	57.788	57.13	59.071	62.477	64.146	64.705	65.322	65.387	64.863
36053	62.995	65.793	65.311	66.51	69.3	70.182	69.45	71.471	73.396	72.904
36055	711.998	709.835	703.49	704.68	715.825	733.643	738.979	738.506	744.69	751.853
36057	56.128	54.82	53.43	52.228	52.036	51.649	49.605	49.505	50.299	49.838
36059	1426.63	1351.5	1321.08	1314.66	1286.9	1312.95	1336.71	1332.32	1341.05	1357.29
36061	1535.43	1464.52	1427.24	1464.29	1487.07	1514.18	1540.55	1573.57	1588.13	1631.55
36063	235.506	233.941	227.168	218.245	221.163	223.958	219.62	216.818	216.497	213.729
36065	273.419	265.411	253.716	252.839	251.191	244.736	235.146	234.282	234.842	232.555
36067	472.723	468.872	463.909	467.052	469.903	470.235	458.034	460.91	467.429	468.851
36069	79.331	86.015	89.105	92.202	95.352	98.816	100.106	104.259	108.063	110.362
36071	222.919	245.333	260.631	279.428	308.803	323.451	342.892	364.522	373.443	379.889
36073	37.359	38.598	38.547	38.882	41.97	44.524	44.178	43.475	42.847	42.336
36075	101.513	111.705	113.862	116.818	122.302	123.972	122.477	122.64	122.147	121.312
36077	56.344	59.619	59.125	58.623	60.518	61.671	61.86	63.069	62.228	61.763
36079	57.068	70.712	77.458	79.985	84.222	89.969	96.049	99.575	99.733	101.616
36081	1987.75	1935.48	1893.09	1949.58	1957.28	2074.58	2230.5	2185.22	2234.93	2311.49
36083	152.878	154.099	152.087	152.64	154.68	154.969	152.684	156.104	159.374	160.489
36085	297.306	323.097	353.1	367.931	380.564	409.6	445.235	457.028	469.691	481.22
36087	231.087	247.614	259.596	264.374	265.981	276.649	287.72	298.737	312.502	325.124
36089	112.606	116.816	114.321	113.037	112.158	114.317	111.864	111.606	111.778	112.119
36091	123.24	146.994	154.155	161.665	182.259	193.253	201.514	212.975	219.962	228.781
36093	161.36	156.286	149.984	149.611	149.519	150.355	146.581	150.2	154.919	155.82
36095	25.09	29.282	29.727	30.065	31.938	32.137	31.514	32.534	32.667	32.228
36097	16.752	17.871	17.719	17.987	18.705	19.128	19.232	18.88	18.3	18.538
36099	35.129	34.205	33.78	33.353	33.71	32.698	33.343	35.177	35.253	35.451
36101	99.747	100.604	99.271	96.794	99.286	99.95	98.764	98.868	98.942	98.719
36103	1132.69	1241.99	1285.72	1306.9	1322.69	1361.39	1424.08	1477.69	1494.53	1511.85
36105	53.156	62.203	65.048	65.133	69.545	72.379	74.134	76.78	77.442	77.009
36107	46.739	48.648	49.96	50.883	52.479	52.601	51.838	51.611	51.041	50.297
36109	77.099	85.554	87.379	89.785	94.241	96.87	96.608	99.433	101.677	104.593
36111	142.322	155.934	158.184	159.883	166.049	172.362	177.81	182.438	182.374	182.463
36113	49.699	53.672	54.988	55.498	59.52	62.271	63.273	65.206	65.677	66.231
36115	52.933	54.714	54.807	55.945	59.507	61.225	60.977	62.468	63.321	63.639
36117	79.696	83.786	84.823	86.262	89.365	92.74	93.791	93.727	93.739	92.609
36119	894.154	874.396	866.97	873.018	875.578	897.945	925.511	933.401	950.517	973.176
36121	37.997	39.625	39.95	40.719	42.563	43.709	43.399	42.78	42.1	41.607
36123	19.975	20.683	21.473	21.538	22.891	24.064	24.723	25.129	25.355	25.245
37001	96.887	98.377	99.51	102.52	108.695	118.796	131.423	139.311	151.538	156.766
37003	19.633	22.873	25.072	26.347	27.652	30.496	33.774	35.786	37.272	37.614
37005	8.172	9.018	9.609	9.55	9.622	10.174	10.673	10.788	11.147	11.033
37007	23.537	24.63	25.583	24.847	23.498	24.63	25.342	26.585	26.89	26.322
37009	19.654	20.647	22.373	22.717	22.206	23.339	24.48	25.838	27.266	27.581
37011	12.753	14.157	14.445	14.725	14.925	15.665	17.318	17.945	17.73	18.008
37013	36.029	38.15	40.501	42.21	42.374	43.888	44.95	46.059	47.779	47.861
37015	20.581	20.93	20.997	21	20.39	20.439	19.762	20.057	21.265	20.317
37017	26.549	29.204	30.46	29.617	28.676	30.665	32.27	33.934	35.181	35.2
37019	24.53	34.023	36.056	44.81	51.271	60.627	73.717	87.846	108.081	120.834
37021	145.621	153.282	161.265	167.136	175.204	192.997	207.152	221.642	238.822	253.892
37023	60.825	68.321	72.639	74.445	76.046	83.235	89.353	89.526	90.755	91.202
37025	75.019	80.036	86.299	92.232	99.59	111.484	132.231	150.797	178.572	193.715
37027	56.936	62.911	67.856	69.941	70.846	73.822	77.721	80.218	83.005	82.707
37029	5.459	5.722	5.797	5.596	5.937	6.366	6.925	8.991	9.996	10.408
37031	31.867	37.471	41.396	48.315	52.687	57.035	59.406	62.833	66.748	70.14
37033	19.121	20.372	20.715	21.574	20.671	21.79	23.527	23.827	23.694	23.415
37035	91.376	99.079	105.557	112.097	118.945	129.003	142.399	148.629	154.302	156.481
37037	29.702	31.067	33.526	35.813	39.216	43.886	49.74	57.045	63.764	69.318
37039	16.407	17.735	18.99	19.675	20.226	21.98	24.357	26.077	27.425	27.555
37041	10.776	11.415	12.556	13.06	13.54	14.09	14.478	14.625	14.755	14.805
37043	5.204	5.77	6.658	7.007	7.167	7.889	8.824	9.833	10.577	10.908
37045	72.979	80.24	83.456	84.167	85.221	90.738	96.357	96.844	98.036	98.143
37047	47.149	49.927	51.07	50.68	49.559	52.177	54.759	55.155	57.971	57.685
37049	62.934	69.583	71.287	79.441	82.131	85.998	91.954	94.729	103.911	106.121
37051	212.474	233.663	247.657	261.675	275.834	294.091	303.755	303.695	320.246	330.416
37053	7.015	10.001	11.117	12.544	13.799	16.047	18.294	22.418	23.649	25.289
37055	7.119	9.744	13.522	17.027	22.929	25.909	30.149	33.354	33.99	35.841
37057	96.186	103.875	113.576	120.058	127.175	136.679	147.713	155.425	162.898	167.211
37059	18.956	21.731	24.71	26.344	28.032	30.366	35.046	38.559	41.323	42.821
37061	38.042	40.079	40.883	40.542	40.116	44.793	49.236	53.445	58.71	61.042
37063	133.024	142.74	152.7	163.962	183.145	202.872	224.476	241.785	270.777	297.919
37065	52.281	53.983	56.01	57.7	56.608	57.001	55.443	56.151	56.614	55.757
37067	216.068	229.311	244.399	257.033	266.855	288.923	307.156	325.065	351.305	369.599
37069	26.974	28.652	30.111	32.705	36.571	41.804	47.611	54.26	60.794	64.311
37071	148.879	156.997	163.095	171.772	175.132	182.916	190.679	193.527	206.117	212.856
37073	8.505	8.665	8.863	9.116	9.337	9.957	10.505	11.294	12.163	11.759
37075	6.564	6.639	7.212	7.269	7.191	7.71	7.994	8.418	8.862	8.86
37077	32.882	33.599	34.095	35.971	38.465	42.281	48.824	54.115	57.655	59.154
37079	15.035	14.822	16.077	15.943	15.44	17.26	19.02	20.146	21.383	21.559
37081	289.808	301.794	317.759	329.667	349.135	387.665	422.324	448.192	489.657	516.416
37083	54.303	55.057	55.024	55.106	55.671	58.187	57.306	55.86	54.515	53.668
37085	49.876	55.731	59.776	63.541	68.03	78.353	91.393	100.728	115.726	129.259
37087	41.859	44.441	46.594	47.331	47.003	50.513	54.133	57.085	58.952	59.932
37089	43.145	50.421	58.956	65.084	70.268	80.03	89.662	97.584	106.941	112.182
37091	24.172	23.031	23.331	23.373	22.355	22.693	22.598	23.895	24.602	24.454
37093	16.534	19.127	20.421	21.614	22.95	28.452	33.923	39.798	47.482	53.064
37095	5.573	5.657	5.881	5.833	5.406	5.365	5.833	5.733	5.8	5.736
37097	72.519	78.384	82.834	87.096	93.711	104.653	123.563	140.514	159.812	169.337
37099	21.741	24.326	25.892	26.706	26.926	30.148	33.303	37.075	40.351	42.056
37101	61.945	66.733	70.795	75.858	81.925	97.914	123.279	144.417	169.613	183.831
37103	9.802	9.804	9.696	9.384	9.392	10.104	10.289	10.053	10.082	10.253
37105	30.605	33.567	36.779	39.715	41.548	45.698	49.482	51.056	57.904	61.251
37107	55.465	58.397	59.798	58.859	57.376	59.666	59.556	59.195	59.441	59.146
37109	32.929	37.88	42.501	45.6	50.79	57.757	64.152	69.902	78.397	81.726
37111	30.704	33.236	35.271	35.822	35.77	38.171	42.265	43.655	45.069	45.691
37113	15.912	18.164	20.383	22.759	23.623	26.307	29.959	32.054	33.937	34.798
37115	16.015	16.554	16.898	17.036	17.027	18.199	19.668	20.097	20.778	21.253
37117	24.698	25.291	25.976	25.858	25.049	26.017	25.506	24.575	24.456	23.745
37119	355.716	377.502	406.202	448.882	515.605	596.036	700.458	798.701	923.254	1031.18
37121	13.517	14.099	14.429	14.395	14.469	15.075	15.725	15.858	15.533	15.427
37123	19.336	20.566	22.49	23.169	23.489	24.932	26.892	27.153	27.733	27.763
37125	39.37	44.593	50.6	53.954	59.347	67.692	75.177	80.841	88.562	94.236
37127	59.329	64.139	67.333	71.096	77.06	83.507	87.696	90.876	95.875	96.158
37129	83.856	98.638	103.883	112.015	121.14	143.95	160.887	185.412	203.36	218.813
37131	23.251	22.658	22.155	21.912	21.032	21.507	22.041	22.18	22.008	20.774
37133	102.654	113.04	113.481	133.239	150.098	147.258	150.678	157.205	179.557	187.161
37135	58.321	69.135	77.262	83.604	94.232	108.479	116.141	121.526	134.134	144.748
37137	9.457	9.487	10.406	11.041	11.395	12.045	12.913	13.005	13.108	13.174
37139	26.893	27.452	28.47	29.495	31.403	33.315	34.874	37.741	40.711	40.517
37141	18.143	20.204	22.312	24.389	29.086	35.194	41.212	45.485	52.411	56.702
37143	8.369	9.129	9.484	9.946	10.477	10.661	11.413	12.102	13.476	13.881
37145	26.004	27.301	29.165	29.468	30.314	32.95	35.759	37.931	39.436	39.72
37147	74.17	82.171	90.518	97.728	109.054	122.525	134.298	147.929	168.826	180.664
37149	11.773	12.682	13.095	14.026	14.544	16.544	18.403	19.557	20.442	20.87
37151	76.875	84.433	91.644	97.589	107.194	117.474	130.995	136.301	141.876	144.6
37153	40.001	41.745	45.132	45.103	44.608	45.731	46.611	46.31	46.637	46.602
37155	85.241	95.252	101.357	104.469	105.543	114.936	123.334	127.885	134.451	136.692
37157	72.806	79.761	83.618	85.012	86.283	89.251	92.09	92.587	93.604	92.61
37159	90.357	93.751	99.466	104.404	110.999	120.783	130.61	132.527	138.341	140.165
37161	47.672	50.991	53.963	56.155	57.196	60.103	63.064	65.126	67.784	67.654
37163	45.265	47.925	49.618	48.453	47.499	53.752	60.242	61.72	63.534	64.746
37165	27.026	30.081	32.302	33.005	33.865	35.021	35.944	36.405	36.098	36.573
37167	43.07	45.606	48.553	50.189	51.906	54.799	58.246	58.931	60.559	61.193
37169	24.023	29.305	33.228	35.371	37.396	41.17	44.779	46.165	47.338	47.368
37171	51.627	56.052	59.541	60.523	61.969	66.828	71.308	72.562	73.719	73.687
37173	8.89	9.892	10.296	10.849	11.306	12.011	13.041	13.463	13.996	14.361
37175	19.766	21.674	23.505	24.947	25.547	27.304	29.416	30.91	33.08	33.353
37177	3.811	3.936	3.98	4.017	3.856	3.851	4.126	4.28	4.412	4.12
37179	55.086	62.977	70.788	76.71	84.772	100.597	125.573	160.835	202.171	221.344
37181	32.64	33.971	36.771	38.005	39.042	40.609	43.159	44.136	45.35	45.286
37183	230.816	267.62	303.239	359.167	430.378	526.599	633.267	746.048	906.944	1017.42
37185	15.568	16.425	16.218	16.748	17.303	18.515	19.913	20.642	20.927	20.863
37187	14.032	15.132	14.759	14.282	14.012	14.313	13.695	13.401	13.169	12.749
37189	23.721	29.844	31.947	35.086	37.047	40.569	42.905	46.39	51	53.955
37191	85.903	92.443	97.248	101.197	104.896	111.578	113.648	117.009	122.906	125.992
37193	49.935	55.42	58.771	59.853	59.502	61.825	65.839	68.104	69.232	69.601
37195	57.648	60.055	63.178	64.38	66.238	69.546	73.971	76.775	81.289	82.952
37197	24.746	27.243	28.536	29.354	30.576	33.555	36.516	37.591	38.401	38.797
37199	12.709	14.072	14.966	15.35	15.459	16.574	17.768	17.757	17.806	17.839
38001	3.809	3.715	3.579	3.574	3.157	2.814	2.578	2.405	2.344	2.359
38003	14.715	13.881	13.951	13.236	12.509	12.092	11.692	11.171	11.063	11.213
38005	8.248	8.384	7.883	7.904	7.193	7.022	6.943	6.745	6.666	6.878
38007	1.194	1.176	1.147	1.206	1.09	1.072	0.876	0.773	0.771	0.868
38009	9.459	9.532	9.22	9.081	7.952	7.58	7.126	6.65	6.426	6.709
38011	3.901	4.101	4.253	4.176	3.578	3.234	3.233	3.046	3.139	3.228
38013	4.712	4.138	3.816	3.682	2.956	2.555	2.236	2.042	1.965	2.295
38015	40.818	47.364	54.994	59.606	60.307	65.585	69.534	74.375	81.687	91.649
38017	74.087	81.646	88.634	97.017	103.298	113.643	123.662	135.181	150.268	168.806
38019	8.408	11.385	7.596	6.847	6.041	5.408	4.811	4.384	3.982	3.895
38021	6.961	7.048	7.207	6.987	6.045	5.823	5.761	5.496	5.28	5.224
38023	4.549	4.027	3.476	3.224	2.878	2.591	2.263	2.116	2.073	2.306
38025	4.876	4.534	4.66	4.726	3.98	3.856	3.605	3.422	3.54	4.263
38027	4.088	3.887	3.536	3.317	2.929	2.889	2.742	2.61	2.383	2.404
38029	7.19	6.675	5.864	5.469	4.809	4.579	4.302	3.825	3.543	3.432
38031	4.847	4.715	4.588	4.522	3.963	3.94	3.739	3.564	3.343	3.373
38033	2.614	2.595	2.419	2.445	2.103	2.031	1.915	1.709	1.679	1.81
38035	61.554	63.443	66.303	70.267	70.604	72.941	66.021	66.629	66.949	69.655
38037	5.022	4.752	4.27	4.107	3.528	3.189	2.835	2.599	2.388	2.339
38039	4.175	4.067	3.701	3.579	3.288	3.061	2.732	2.519	2.407	2.288
38041	5.044	4.659	4.251	3.923	3.422	2.985	2.697	2.587	2.472	2.664
38043	4.349	4.169	3.814	3.617	3.321	3.058	2.724	2.496	2.439	2.398
38045	7.064	6.723	6.454	6.046	5.357	5.005	4.671	4.447	4.129	4.166
38047	4.215	3.829	3.476	3.212	2.829	2.502	2.3	2.074	1.999	1.913
38049	8.961	8.723	7.835	7.489	6.494	6.239	5.963	5.568	5.395	5.897
38051	5.558	5.198	4.781	4.473	4.004	3.726	3.383	3.137	2.816	2.713
38053	6.129	6.319	7.294	8.021	6.348	5.891	5.722	5.721	6.397	9.81
38055	11.305	11.122	12.354	12.035	10.378	9.802	9.396	8.815	8.99	9.488
38057	6.18	6.446	9.456	12.05	9.754	9.197	8.597	8.366	8.411	8.671
38059	20.392	21.731	25.24	25.717	23.658	24.703	25.332	25.576	27.566	29.488
38061	8.524	8.209	7.708	7.871	6.973	6.958	6.625	6.84	7.725	9.827
38063	5.801	5.696	5.206	4.955	4.381	4.056	3.685	3.384	3.119	3.094
38065	2.335	2.356	2.491	2.605	2.364	2.154	2.051	1.907	1.834	1.893
38067	10.789	11.74	10.387	10.022	9.202	8.961	8.59	7.911	7.395	7.176
38069	6.359	6.588	6.165	5.779	5.034	4.854	4.657	4.398	4.361	4.425
38071	12.897	13.304	13.041	13.015	12.647	12.674	12.001	11.344	11.444	11.554
38073	7.092	6.92	6.673	6.343	5.915	5.894	5.891	5.77	5.431	5.495
38075	3.831	3.847	3.614	3.608	3.13	2.777	2.599	2.519	2.476	2.601
38077	18.106	18.373	19.221	19.05	18.132	18.357	17.946	17.306	16.317	16.465
38079	11.539	12.416	12.125	12.894	12.793	13.577	13.658	13.663	13.998	14.783
38081	5.944	6.066	5.495	5.057	4.537	4.547	4.349	4.101	3.805	3.885
38083	3.259	3.369	2.79	2.479	2.131	1.949	1.702	1.483	1.311	1.306
38085	3.648	4.026	3.612	3.697	3.777	3.913	4.103	4.084	4.146	4.51
38087	1.474	1.276	1.152	1.096	0.894	0.78	0.76	0.732	0.727	0.764
38089	19.682	20.483	24.228	26.397	22.778	22.645	22.585	22.671	24.344	28.98
38091	3.707	3.437	3.083	2.784	2.399	2.341	2.238	2.077	1.974	1.96
38093	23.584	23.471	24.166	23.854	22.149	21.92	21.887	21.132	21.114	21.11
38095	4.649	4.321	4.045	4.06	3.594	3.253	2.858	2.478	2.241	2.301
[truncated: 1,074 more rows]

## Sheet: per_cap_personal_inc
fips	1970	1975	1980	1985	1990	1995	2000	2005	2010	2015
1001	14.0677	14.5623	17.5036	19.8817	22.8225	25.2852	28.8462	32.1914	31.9694	33.6606
1003	12.9767	16.7403	17.6428	20.6682	23.4654	27.7781	32.8487	34.6894	35.8756	37.8162
1005	11.3737	13.0003	14.5816	17.2126	19.9123	20.7833	23.069	25.4037	25.9902	27.4088
1007	10.5317	12.5596	14.7777	16.4012	18.7547	20.0917	21.4816	22.2081	22.7599	23.5705
1009	11.5786	14.1999	15.3404	17.2543	20.4257	21.7039	24.8595	26.2967	26.2924	28.3856
1011	9.69371	11.3543	12.3923	13.3581	15.4104	17.7325	19.0761	21.0766	22.1026	24.2461
1013	9.88436	12.7431	14.6112	15.1183	16.693	20.314	23.1275	26.0897	27.8665	29.9742
1015	13.6009	16.9115	18.3356	20.813	22.4009	24.4751	26.9738	30.5827	31.3169	31.2768
1017	12.5888	14.5998	15.9887	17.5417	20.3469	21.7634	24.792	26.4597	27.0965	29.1584
1019	11.0788	12.221	14.5281	15.9421	18.4403	20.6976	22.7281	25.0026	26.4574	27.6975
1021	10.9665	13.073	15.5774	17.8009	19.3092	21.9145	23.9505	26.1981	27.398	28.5832
1023	8.63816	10.1583	12.4944	15.7431	18.4667	21.7442	23.8801	25.8247	28.7272	31.322
1025	10.8312	12.5749	15.7551	17.0426	19.6755	22.1563	24.8178	26.8749	29.3811	30.3935
1027	10.6061	12.174	15.5645	16.0312	20.3165	23.455	23.1581	27.4441	26.8654	28.1341
1029	12.0133	14.0103	16.5359	18.0686	20.806	22.5602	22.7819	27.3632	28.5821	30.8256
1031	14.0144	14.0186	15.9817	20.8268	23.1063	25.2404	29.7715	33.4226	35.6246	36.4784
1033	13.7819	15.8105	18.495	19.2811	22.9431	24.7013	26.3159	28.1716	30.9418	32.1225
1035	9.11106	11.3585	14.282	16.0575	17.7545	21.5394	23.9248	26.2421	27.6296	29.8357
1037	10.8624	11.3622	14.0675	15.4779	18.247	19.2606	22.414	24.2415	23.0857	24.9453
1039	12.3446	13.9355	15.3907	17.4822	19.6089	21.9197	24.3924	27.8086	29.2119	30.3508
1041	9.44985	12.7094	12.7768	15.8182	18.7105	22.7146	26.8767	31.4594	30.9884	33.6527
1043	11.212	14.5266	15.5244	18.6389	21.2219	23.4868	27.2538	30.6923	30.2362	32.2895
1045	16.8986	16.9288	17.529	21.5243	24.1141	24.2421	26.1896	28.761	30.0315	30.5081
1047	13.0062	14.5965	14.5027	15.8511	18.452	21.319	23.8483	26.6374	27.1094	29.109
1049	9.99738	12.8515	15.1261	17.0629	19.8705	21.9354	25.3972	26.5059	26.3323	28.0724
1051	12.4482	14.8052	17.7931	20.2959	22.172	25.2024	29.3617	31.0561	33.6794	35.0339
1053	11.5007	13.2689	15.4334	17.5997	18.8323	20.5997	23.2686	25.6766	26.8875	30.3168
1055	13.4394	15.8558	18.0323	19.4675	21.6308	23.7563	26.6011	28.9243	30.7515	32.2725
1057	11.7446	13.8972	15.7461	17.2726	19.1138	22.0732	23.4333	25.1648	26.7219	28.9408
1059	11.7422	14.9791	18.3533	18.6458	19.726	23.4203	24.6116	26.33	26.1135	27.3307
1061	12.9278	15.2656	14.7614	17.3457	20.717	23.5024	24.8085	29.0014	29.3358	31.7409
1063	8.10276	9.47044	10.99	12.9669	15.9107	18.1863	21.6365	27.2202	29.5368	33.0909
1065	8.68488	9.8784	10.8576	14.4315	16.5454	19.1276	20.0304	25.292	27.5797	29.6869
1067	11.2551	16.1064	14.9606	17.3393	19.6892	22.6654	24.1829	27.5885	30.281	31.7435
1069	14.2786	15.9463	18.433	21.2671	24.4659	27.0355	30.3724	34.4731	35.1291	36.0646
1071	12.6433	16.0727	16.1956	18.1897	21.7878	23.1551	26.7316	28.2658	29.747	30.9934
1073	16.2355	19.6162	21.583	23.9482	28.05	31.2913	38.3033	42.3543	40.6593	44.2457
1075	10.6926	11.902	15.7329	18.3627	20.0157	22.1208	23.3744	24.5619	26.3595	28.3465
1077	13.7816	15.4317	17.6892	19.5714	23.5907	25.949	27.3185	29.184	30.8947	32.7743
1079	12.4413	13.2619	14.8634	17.0676	19.13	21.6604	24.3623	26.6326	28.2089	30.6683
1081	12.3145	14.2987	16.7463	18.8925	21.129	23.3123	25.413	27.7512	28.3692	29.3673
1083	13.6845	14.8172	17.0327	21.2377	23.2818	24.9585	27.4871	30.3725	32.9055	35.9091
1085	9.52223	11.6873	11.6598	13.8411	16.0961	17.9702	21.5948	26.5788	31.2957	35.0894
1087	10.9622	11.6629	12.6592	14.9706	15.9643	18.7535	19.4746	24.1311	27.2756	31.0019
1089	18.5858	19.9254	21.5842	26.5844	30.4034	31.0054	36.1517	38.5573	40.4219	41.4356
1091	10.0748	11.7236	14.1373	16.0316	19.458	22.6846	26.433	29.8767	31.6447	35.0592
1093	11.4657	11.9568	14.1673	16.3518	17.8454	21.7212	22.8039	26.217	25.6383	27.3757
1095	13.5011	15.8949	17.4184	19.6583	22.6408	26.6163	26.6313	29.8302	30.1934	31.1119
1097	13.3434	16.3488	18.4429	19.3567	21.5524	23.9499	26.7895	28.9609	30.8235	31.521
1099	10.4249	11.8953	14.2047	16.1315	19.4218	21.4576	23.7733	26.1957	27.4511	28.6518
1101	16.5326	19.9128	21.0953	24.3353	27.7961	30.1099	34.3726	39.3525	37.4578	38.6559
1103	15.7817	17.2784	19.0452	22.9956	25.9991	28.157	30.7041	32.1969	31.7976	32.6933
1105	8.76189	9.69547	10.3557	12.2788	15.0513	17.5343	21.1075	25.2746	27.3405	29.6963
1107	10.1566	12.3803	13.0606	14.2538	17.7982	20.1315	23.2332	27.3259	27.4011	29.7125
1109	11.1799	13.5381	14.2787	17.0876	20.5955	23.3644	25.8287	30.7851	33.3665	33.3099
1111	10.0112	13.1965	14.5243	16.5001	19.0837	20.4915	22.5964	24.5139	26.3252	27.6905
1113	13.6239	13.7268	15.6735	18.4591	20.12	21.6689	24.0956	27.0681	29.8045	29.6509
1115	11.5365	15.2348	16.7323	17.2068	20.1665	22.9466	26.2523	29.7049	30.2542	32.5177
1117	13.2341	17.2174	20.2179	25.0941	29.7528	35.2954	40.0994	43.7099	41.7677	44.6531
1119	8.76342	11.4297	12.3282	14.0083	16.0735	18.475	20.9752	22.3062	24.9544	27.5669
1121	12.0313	13.7463	16.018	17.1857	19.409	20.9101	23.3073	29.3977	29.6004	32.3892
1123	12.2423	13.8264	16.7657	18.8225	22.173	24.8871	26.3228	28.2532	30.2673	32.5076
1125	13.1411	16.1329	17.1835	20.2298	23.2539	26.1612	30.1594	32.8407	33.5703	34.2705
1127	12.1906	15.1254	17.6772	19.8775	22.2136	23.6843	25.4848	29.9315	31.4787	33.4779
1129	9.69124	11.7256	15.4905	16.4315	18.8914	20.4282	22.042	23.4086	27.0178	28.4956
1131	8.7149	10.4793	12.5562	13.2612	14.772	16.9188	19.7747	21.2707	24.5164	26.724
1133	11.6148	12.629	15.0365	16.3684	18.8691	23.6027	23.4647	25.7615	24.9693	27.28
4001	12.0828	12.5162	12.1432	12.6175	13.1445	14.4439	17.2819	22.3585	25.5227	26.2498
4003	18.3201	19.0385	19.1635	20.8074	21.6673	21.9036	25.414	31.8329	35.1482	35.1383
4005	14.6024	15.6636	17.9533	19.6225	21.0392	23.3118	29.0026	32.1213	33.2711	34.6255
4007	13.1192	15.939	16.889	18.3406	20.2621	21.1873	24.0629	28.0467	30.7718	33.0276
4009	12.8651	13.0048	14.5261	13.6052	15.5931	16.7436	18.222	22.1051	24.758	25.7495
4011	17.7952	17.7912	19.0312	16.7667	20.2871	23.6406	28.6908	28.2118	29.5205	37.8339
4013	19.1113	20.0953	24.0986	27.1588	28.3089	29.7309	35.7806	38.5326	36.0218	38.5317
4015	17.2922	17.5321	18.5061	20.0956	22.3484	20.5188	23.6325	25.8605	25.7199	27.0957
4017	10.2704	13.3065	14.7497	15.2034	15.3284	16.4039	18.4442	22.6637	24.8517	26.0149
4019	18.0841	18.7461	20.998	23.3781	24.1882	26.3047	30.4036	34.1714	33.9425	35.6008
4021	14.3256	15.6909	17.4971	16.5722	18.4836	18.9154	21.3525	25.7562	22.5198	24.8324
4023	15.8364	18.7549	17.9765	17.4718	18.1285	18.7145	21.2423	23.4141	24.3567	26.8088
4025	17.0509	19.4641	20.3858	22.4993	22.5098	23.782	27.0553	30.3486	29.2377	31.2567
4027	17.0558	18.9914	20.0438	20.7996	20.7892	22.775	21.5848	25.5259	26.5068	26.9534
5001	16.1451	19.7721	18.4551	21.0303	21.7509	26.7659	28.1692	32.1608	37.1379	44.0339
5003	12.8757	14.9576	16.707	19.0074	20.2039	23.9728	26.4724	28.1364	31.3166	34.3424
5005	13.2491	15.9018	18.0956	21.3698	22.7407	24.801	27.814	29.1747	30.3638	34.1799
5007	12.958	16.8938	18.5462	22.7976	24.6691	26.9882	31.1533	34.1674	33.8475	39.5942
5009	13.4655	15.7281	16.916	19.3555	21.5942	22.9409	26.1332	27.7949	28.736	31.0915
5011	11.6275	14.4371	15.8583	17.7943	20.9237	21.6879	22.2995	25.9467	28.37	31.4973
5013	9.73225	11.7938	13.615	17.6686	18.2776	19.0874	23.1405	25.1581	26.9493	30.3724
5015	12.2065	15.219	15.4639	19.215	21.0848	22.1843	23.078	25.1827	25.2621	29.1377
5017	10.5414	12.323	11.4852	13.9063	16.1161	19.6125	22.5442	25.3036	29.2845	35.4735
5019	11.4973	13.7664	16.8263	18.1907	18.8881	20.9368	23.2866	26.3086	28.2254	32.036
5021	12.0213	14.2207	13.8566	16.4551	17.7888	20.7274	24.5166	25.4531	28.6634	33.2623
5023	10.1593	13.1461	15.1876	18.2296	20.0178	22.7027	27.3095	29.7811	32.6007	36.0892
5025	10.1941	12.9316	15.773	15.957	17.967	21.5963	26.2379	30.4867	30.998	35.6648
5027	11.2798	14.7769	17.4141	19.7923	20.873	23.2516	25.9709	28.9512	30.7833	34.2325
5029	11.745	14.9605	16.0904	17.467	19.8655	22.9107	27.3585	28.2629	30.7788	35.4218
5031	13.304	16.1099	17.0603	19.5569	21.2359	24.0109	27.5586	29.8671	30.529	34.3304
5033	11.1231	13.4716	15.1819	17.459	18.0079	20.3602	23.1804	25.4281	26.1196	28.4126
5035	12.7648	14.6991	15.5185	17.843	19.6555	22.0203	24.4744	27.9382	29.4367	33.6304
5037	12.3671	15.2787	14.8108	17.4978	17.5171	21.9471	23.1485	24.4535	29.0915	35.9189
5039	10.5778	13.6848	16.4345	17.9725	20.2149	22.1154	24.7459	27.2729	29.1919	30.1506
5041	10.9955	14.4979	13.9294	15.2798	16.6904	20.9863	22.7428	25.6872	30.3438	35.7278
5043	10.9608	13.8076	15.5606	16.0289	17.9137	22.2031	24.4416	27.3704	29.1544	32.7107
5045	12.7059	16.3179	18.1094	20.8432	21.9202	25.5637	27.8789	29.2277	31.1032	32.7478
5047	11.6179	14.0043	14.9025	16.74	18.6067	22.1912	24.2238	27.8933	29.1289	32.4804
5049	9.50114	11.3949	12.8473	13.9395	15.1652	16.923	20.9097	23.3381	25.5998	28.2724
5051	14.2617	16.8122	19.5061	22.0577	24.5018	27.4483	29.8462	31.7859	32.6522	36.8903
5053	13.8174	15.5191	17.9424	19.5578	21.253	23.1399	27.6057	30.2486	31.0195	32.3755
5055	12.1043	14.6112	14.9901	17.1983	18.2118	21.2002	24.3612	25.5795	27.4711	31.0306
5057	11.0042	14.3808	14.256	16.9909	18.089	21.0946	23.7512	24.8576	26.4988	27.8428
5059	13.0354	13.6665	16.5754	17.3874	18.767	20.014	22.6695	24.8043	25.4962	27.4349
5061	11.699	16.3383	16.8361	19.7243	21.5385	25.0336	26.2231	27.6751	25.4586	28.9781
5063	11.9755	15.3889	15.9449	18.2193	20.8885	23.0367	25.9987	29.2761	29.1757	31.1817
5065	10.6967	13.3937	15.4332	17.0639	19.1345	19.0324	21.8628	24.0834	24.7402	27.716
5067	12.1079	15.6657	14.7539	18.027	18.6163	22.2387	25.0731	25.0573	28.1848	32.2658
5069	13.0221	15.5329	17.5515	18.7126	20.9226	22.2766	24.3661	27.6193	29.7472	32.776
5071	10.5397	13.3013	14.5921	16.5832	17.6597	20.6598	22.3428	24.125	23.703	26.0155
5073	12.0729	14.8192	16.2011	15.9215	16.7379	18.373	23.6138	25.6058	25.3313	32.2158
5075	11.5019	14.5963	15.1827	17.1853	16.9059	20.2216	22.9057	23.8527	25.6071	29.02
5077	9.26347	11.0808	10.7089	12.8033	14.8006	17.1905	19.2188	21.5157	27.1404	31.8878
5079	10.0116	12.4594	11.6951	13.2092	13.3838	16.9548	19.4103	21.9319	24.8013	28.1816
5081	12.7078	13.5497	16.0622	18.2452	22.016	22.7343	24.4704	26.0178	28.0027	29.705
5083	10.7845	13.6326	15.208	16.6962	18.8467	21.2175	22.7545	24.5326	25.7905	28.4272
5085	14.4569	18.9082	18.4294	20.5933	21.6943	25.333	27.8663	29.7017	30.8616	33.419
5087	10.1101	15.2444	14.0078	17.2141	18.7776	21.0014	23.6245	25.3836	22.1665	25.1666
5089	9.67191	12.8023	14.2317	16.7452	18.3946	19.8922	21.331	23.878	25.203	28.1011
5091	13.8949	14.9049	17.811	19.6685	19.1804	21.9551	26.4431	29.9899	30.8595	32.8787
5093	12.7801	16.0581	15.4653	17.5322	20.2466	21.7569	22.685	26.1954	29.0091	32.8749
5095	10.4939	14.0156	13.1574	15.7876	16.7808	20.6334	22.4088	25.9605	28.4852	34.8995
5097	10.0233	12.276	13.3419	15.4248	17.4005	19.111	22.3213	23.2652	22.9528	26.8402
5099	9.16112	12.8391	15.148	16.7174	17.1524	19.8415	23.327	25.8362	27.5926	30.2582
5101	8.32765	9.90048	11.6113	12.8963	13.6302	15.9844	18.5736	21.6972	24.3265	27.5128
5103	12.4421	14.4876	16.6581	19.2266	20.2258	21.1825	23.7252	26.236	29.1611	31.2298
5105	8.59768	11.9887	13.2679	16.0307	18.3621	22.3382	25.1152	27.734	30.6603	33.3811
5107	10.052	13.4653	13.2045	14.5873	16.6045	19.0687	21.3089	24.1001	28.1808	33.9704
5109	9.7751	13.576	15.2323	16.9996	18.5893	22.2187	22.2775	26.3935	26.2723	30.5518
5111	12.6326	14.65	14.6093	16.5343	17.8756	21.7193	22.765	25.673	28.6976	31.7222
5113	10.6194	13.3643	14.2771	16.5712	18.4265	20.3666	21.5707	23.152	23.5037	27.0603
5115	11.6794	15.3943	16.1402	18.7279	21.3405	23.3259	25.8782	27.8298	27.6318	30.7188
5117	13.1732	17.455	14.6467	17.088	17.4233	21.8283	24.3388	26.3411	29.5489	35.4584
5119	17.4085	20.605	22.562	25.6279	28.3692	31.7297	36.9935	41.2836	41.0844	46.0551
5121	10.9792	12.7853	13.2725	15.1814	16.7732	19.1905	21.485	23.5378	26.7142	29.3555
5123	11.465	13.4453	13.6663	16.1553	16.8552	19.5345	20.2364	22.4391	24.2589	27.4493
5125	13.7505	17.0039	19.8015	20.5978	22.0176	24.5703	28.7606	32.3855	36.6063	39.2668
5127	9.77713	11.6017	13.7246	16.5746	16.9484	20.5214	22.6571	23.6122	22.2129	26.222
5129	8.89541	10.5538	11.8563	13.4828	15.3578	17.6572	19.3913	21.6677	24.1938	27.5972
5131	15.0588	14.2355	20.0417	22.5585	24.9805	27.5018	31.697	34.6648	34.6151	39.6142
5133	11.3911	15.2387	16.3186	18.0154	20.059	22.5106	24.4056	24.6454	22.6461	24.1947
5135	11.3185	12.5481	14.2559	16.4609	17.9837	19.5676	20.5511	22.3748	24.6902	27.068
5137	7.72096	12.2873	11.4539	14.2783	16.6887	18.6268	21.6371	23.5106	24.2261	27.0682
5139	15.1171	17.6443	19.9174	22.574	24.4458	26.6739	30.9433	36.3287	38.296	45.1144
5141	9.29998	12.1806	13.2471	15.8839	17.5024	19.9448	22.0432	24.2684	26.8854	29.3936
5143	12.3607	15.3842	16.6254	20.8674	23.7547	25.099	27.1272	31.6642	31.238	34.8995
5145	10.5982	13.3173	14.3525	17.1259	18.7301	21.2412	23.6783	26.0936	28.3729	30.6378
5147	12.7274	17.8684	13.2018	17.0054	17.4132	20.8715	22.6646	23.3903	27.0771	33.073
5149	11.1348	13.8023	14.9819	18.6372	19.3096	21.586	24.1922	26.4639	25.4642	29.5374
6001	22.579	24.2304	27.3847	30.8996	33.5553	35.2925	47.3385	48.2838	47.0759	53.184
6003	20.1323	18.4082	21.0827	22.1832	27.0506	25.2608	34.3391	38.2133	41.8972	55.2325
6005	19.4781	20.7396	22.2112	23.934	24.0137	25.3432	30.2411	34.1481	35.1152	39.2573
6007	16.6102	18.9105	20.6795	21.2909	23.1795	24.0842	28.3575	31.3341	32.4066	35.7951
6009	17.6854	19.5961	20.2275	23.1292	25.3735	24.8241	31.8978	34.5032	34.3506	39.987
6011	25.4841	36.6813	32.1453	27.7924	27.6428	29.4908	31.836	30.4553	42.8547	45.5861
6013	23.8833	27.012	31.1748	35.7946	38.892	41.5266	54.5389	56.0101	54.2218	60.5067
6015	17.9557	19.3492	21.5385	19.2655	20.516	20.1416	23.0557	25.2881	27.3283	29.9389
6017	20.9064	24.5159	24.311	27.314	30.1861	34.5051	45.4228	48.5671	48.846	54.0071
6019	17.8136	20.9991	24.2771	23.0059	24.8736	24.8382	27.9093	30.7407	31.0037	34.2639
6021	18.9016	24.5144	27.1164	21.7616	21.9974	21.4905	24.4141	27.7187	33.4423	37.39
6023	18.4389	20.4427	22.2934	22.4593	24.209	24.9078	29.3923	31.777	32.3788	36.1153
6025	17.7984	20.5839	21.6703	19.7585	23.6928	22.3187	22.8597	26.6349	27.9682	30.2564
6027	18.5768	20.601	23.3985	23.9247	26.9667	27.3462	31.3028	35.8394	37.8184	42.1231
6029	18.3337	21.562	25.0982	23.97	24.4456	23.847	25.8728	28.8769	30.1941	34.3986
6031	17.8289	20.7397	25.8986	20.7981	20.1669	20.6568	21.0189	26.3325	27.4943	29.9543
6033	18.0324	20.1152	21.6386	22.859	24.8802	24.7198	29.2861	31.4309	32.0538	37.3785
6035	19.0207	20.0341	20.8508	20.4849	20.0743	23.1038	22.334	25.6296	28.5335	32.5583
6037	22.6443	23.9624	27.0784	29.3116	31.9088	30.9593	35.8324	39.605	40.494	44.781
6039	16.8834	20.8628	24.1232	19.4431	22.1086	20.7286	23.0551	26.3876	27.1329	31.1961
6041	28.3712	31.9914	40.1393	47.8048	51.4589	59.3147	83.4316	88.6343	80.1786	93.5354
6043	21.201	21.9035	21.3899	23.2359	25.461	24.2239	27.9043	31.3036	33.6275	37.2798
6045	17.562	19.7144	22.1613	22.4318	24.516	25.9515	31.4385	33.2046	34.5984	39.3854
6047	18.4968	21.191	22.2787	21.5477	22.8881	21.236	24.151	26.688	27.3822	30.6738
6049	20.1121	22.9421	28.7426	20.902	23.0287	24.4419	25.4608	30.568	33.5037	39.8696
6051	19.8651	21.0805	25.4966	26.8217	26.8935	26.0883	32.7852	45.136	40.2366	44.642
6053	24.625	26.5735	27.2202	29.0628	30.7263	32.989	38.5374	41.099	40.0427	43.1716
6055	21.4321	23.6993	26.6271	30.5443	34.2468	36.2013	46.5613	49.6649	47.8176	53.7509
6057	18.2787	21.1653	22.0054	23.7204	27.2078	28.6775	39.0121	42.9409	42.379	48.4303
6059	22.7089	24.3014	30.0942	33.5212	37.0003	36.8762	45.7886	51.1627	48.0322	52.3518
6061	20.4833	24.0813	26.5334	30.0646	32.8602	36.7382	46.0813	48.6702	46.9816	52.6484
6063	19.9224	21.2639	21.8447	22.9033	25.0293	26.3778	31.8588	36.7787	38.4874	43.9659
6065	20.2476	22.783	24.3028	26.9057	27.7454	25.6723	29.7299	31.36	29.1308	32.0023
6067	21.3965	23.4677	25.1988	27.5961	29.6282	30.8989	36.0232	39.0259	38.1995	41.6014
6069	18.7016	20.3998	22.3267	23.4994	26.1622	28.6552	35.5819	35.0836	33.843	37.4136
6071	18.4765	21.6902	22.5912	24.7806	25.5223	24.1757	27.3203	30.2112	29.5259	31.499
6073	23.0675	23.5586	26.2551	29.5056	31.1883	31.8715	40.9962	45.604	44.7611	49.3203
6075	29.2211	32.1065	34.7264	38.3113	43.5437	47.099	67.5676	68.1432	67.0268	80.6776
6077	19.5924	22.571	23.9028	23.5826	24.8957	25.8689	30.4406	30.7418	30.4235	33.3681
6079	17.2699	19.9181	21.4838	24.2276	26.052	27.8198	34.9361	39.3935	38.9434	43.526
6081	27.3363	29.8143	34.0068	39.3484	43.5606	47.0644	72.3384	67.5941	64.8804	76.7792
6083	22.605	24.6613	28.5797	31.8323	33.3385	33.6337	40.5107	45.2733	42.9737	47.807
6085	22.8069	25.0049	30.319	35.17	38.0828	41.6742	65.8585	56.131	56.0129	67.323
6087	19.9873	22.0416	25.5956	28.4957	32.1898	35.0037	48.6446	47.9282	46.1178	53.2482
6089	18.0878	20.1189	21.0679	22.107	25.3652	26.8604	31.2723	34.2666	34.676	37.6059
6091	18.1888	20.1357	21.6343	23.3641	22.5862	24.2562	28.7135	31.7087	34.671	40.9533
6093	18.5343	21.2578	22.7279	21.3292	23.225	24.2386	28.3998	31.1532	32.3543	37.0149
6095	20.2894	23.7126	24.1434	27.5298	29.3524	28.6499	34.273	38.4023	37.5875	41.0645
6097	20.7541	23.0464	26.1724	29.7625	33.019	34.4089	45.1228	45.73	42.5431	48.1677
6099	18.0987	19.9076	21.9643	23.4939	24.7777	24.5463	29.422	31.3976	31.0787	33.8495
6101	21.7154	25.8447	25.2154	25.0838	25.6939	27.8508	31.6689	32.3351	32.6535	36.0166
6103	17.3612	17.5812	19.5542	19.3714	19.8346	20.4765	23.8375	26.6257	26.7536	30.1942
6105	15.1683	18.844	18.8952	19.3467	21.3265	22.015	25.28	28.3173	30.0016	34.3069
6107	16.5148	19.4683	21.2939	19.7506	22.0257	22.1298	24.2678	28.193	28.4971	31.3528
6109	16.8622	19.4327	21.005	21.9449	24.0351	24.4507	29.6265	34.3433	36.0321	40.7157
6111	19.6245	22.4864	25.8652	28.8414	33.1031	35.1377	41.3125	45.6628	44.1819	48.1323
6113	21.1402	25.399	25.9816	26.1015	29.29	30.7836	33.4317	36.2605	37.3124	41.4218
6115	17.7482	19.3582	19.4858	19.4538	20.4511	20.238	24.2746	27.6319	29.4514	32.6254
8001	16.8504	18.4574	21.7666	23.5974	24.0126	26.3019	32.8613	32.8973	31.7596	34.7298
8003	12.2973	15.3188	18.9218	18.6572	21.2408	23.2689	27.327	29.744	31.5656	33.9713
8005	22.9769	26.7165	29.95	32.614	35.7674	39.1656	51.5519	49.3693	45.4824	50.3175
8007	14.9772	16.9759	20.0923	19.213	19.3192	21.4111	24.9953	28.2508	29.6017	34.1319
8009	18.115	14.1276	15.9911	22.6856	27.434	25.2887	30.3872	32.2282	41.573	47.1479
8011	13.2326	17.1173	16.1457	17.8948	20.9431	20.997	23.9372	23.4201	22.4152	28.3577
8013	19.9048	21.586	26.0389	29.2977	32.7653	37.6271	50.1333	49.8021	47.1213	51.727
8015	15.449	17.8978	21.1988	19.9298	19.9578	23.2853	27.9096	29.8085	30.9165	34.2291
8017	18.3325	23.4445	21.3677	32.8673	27.8576	35.0299	35.7008	39.0449	56.5183	53.1228
8019	20.1098	19.2065	28.3369	26.0685	27.6515	31.1538	43.233	54.3201	52.1097	58.5526
8021	9.13892	10.6533	11.4393	12.912	14.7014	17.643	19.7819	21.8392	22.924	27.1172
8023	8.23236	10.464	14.4031	17.4331	17.8209	21.1021	23.3371	25.4691	26.1723	31.6792
8025	14.3182	22.2717	21.765	16.5718	17.4346	16.1079	19.4347	17.4398	15.7631	20.7348
8027	15.9789	24.2355	22.9543	19.8246	22.5134	24.4534	27.6123	31.2595	31.6106	37.3225
8029	14.1136	16.5658	17.7598	17.8876	19.2115	21.9797	26.783	27.806	28.7796	31.7868
8031	21.9111	25.7504	28.3567	31.3358	34.0028	36.278	46.9594	49.7833	49.5511	53.8246
8033	10.4432	20.236	20.2625	23.5464	21.1522	24.2344	25.1743	28.8202	25.9282	31.6953
8035	23.6398	26.2481	32.4062	39.7975	37.1964	52.0761	53.7354	52.6136	63.8015	75.8021
8037	16.9239	20.422	29.8539	29.0973	32.4598	37.9714	47.0236	49.7557	44.0433	49.9471
8039	15.9076	20.5619	23.8263	27.784	26.1881	31.9245	39.2125	41.055	41.4429	48.2527
8041	19.6729	20.2661	23.0921	26.5789	27.2718	29.8047	37.5776	38.1809	37.9724	39.4823
8043	13.8777	15.6337	18.1505	18.7615	18.676	20.2976	23.7023	24.6739	26.7374	28.871
8045	17.2156	20.7298	23.1809	23.1133	24.9157	27.9861	35.3776	36.0047	35.6883	39.9379
8047	14.8043	17.7809	24.6617	24.083	24.5172	34.3685	42.7928	44.1391	40.492	43.1774
8049	14.6928	20.4778	24.0993	23.3489	25.0735	29.1509	35.781	37.9665	35.5442	41.212
8051	10.929	13.4604	17.3551	19.5071	20.2117	23.9866	28.8488	34.0913	32.664	35.9513
8053	16.9512	13.6963	17.3863	21.1909	26.5684	29.6739	29.909	35.0806	37.7955	47.3042
8055	11.8848	13.3621	15.8342	15.9741	16.9938	19.1632	21.9681	25.309	29.1528	32.8445
8057	12.4679	18.1764	21.2524	20.1793	19.919	22.3016	26.5961	35.5942	38.6349	45.9882
8059	21.3095	23.2734	27.9167	31.4676	31.7794	35.2738	46.8541	47.417	43.1457	45.358
8061	26.9241	21.3582	31.8427	37.1321	34.3908	34.786	37.795	33.1806	48.5022	58.7966
8063	22.1879	25.1792	19.4309	27.4517	27.6902	27.8525	31.4105	33.7587	37.8036	38.3269
8065	16.0383	19.6073	25.6476	20.5452	22.343	23.3832	25.5172	27.7272	28.3813	32.5343
8067	13.86	16.6312	20.0644	21.3414	23.7558	28.5451	34.5478	38.148	41.4415	44.2841
8069	15.1558	18.1466	21.3956	23.7178	26.2495	29.6524	37.6437	37.8686	37.5362	41.056
8071	11.3535	14.6931	18.3231	16.8147	18.088	21.9957	25.5293	29.0153	30.3922	35.1676
8073	16.0084	16.2605	23.6826	25.5784	23.8475	22.673	22.5526	24.7181	29.9053	32.628
8075	17.5261	22.7502	20.6505	22.1295	24.8958	26.0517	29.5673	30.1602	32.508	36.8624
8077	15.7063	19.6399	22.1111	21.2996	22.9632	26.0706	31.5992	32.8914	32.9508	35.7947
8079	17.256	33.7361	28.0184	17.9125	24.3953	25.3982	29.3305	35.559	42.4034	58.2014
8081	16.3457	19.9733	20.9386	21.1995	24.1369	27.4414	28.6316	34.8982	37.2226	41.6694
8083	11.8894	15.8188	18.9596	18.6915	21.2202	24.4151	28.4083	30.2395	31.8377	35.4373
8085	13.6914	16.2535	17.4484	18.5197	21.6168	24.4275	28.5875	31.2373	29.4871	32.5833
8087	16.8063	19.0958	20.094	21.1982	23.3786	24.7976	27.0758	29.2041	30.3893	35.438
8089	13.825	16.0224	18.5563	19.0346	20.448	23.6246	28.1192	29.4462	29.7088	32.5935
8091	16.6062	20.6696	20.6564	23.1871	24.1702	28.216	33.8283	42.7292	39.098	46.6052
8093	18.7271	21.4915	22.3192	24.2375	25.9235	30.6267	36.6636	35.4863	32.7281	36.7167
8095	22.9797	29.0424	20.6879	22.6346	27.7664	22.8679	32.2961	28.6582	35.6138	41.5298
8097	25.0667	29.0499	38.1721	40.0872	46.0601	53.4702	83.9955	83.382	69.25	80.6193
8099	14.779	17.1293	17.4644	21.7598	22.1018	22.706	27.5302	29.382	31.6105	36.7257
8101	15.586	18.3418	20.016	20.2286	21.5951	25.0567	28.9381	29.4031	30.0701	32.4477
8103	18.0323	21.9248	30.1434	23.447	22.9379	24.1318	30.2387	41.453	39.2006	42.0198
8105	12.8747	16.4949	24.1824	22.5339	24.0678	25.6751	28.4877	31.9627	33.9601	38.7051
8107	17.9634	22.6381	28.3316	27.0823	30.6458	33.3008	41.6568	48.6232	46.025	56.1565
8109	10.427	10.9538	18.2302	18.3234	18.1112	20.2938	22.0022	23.827	25.2195	28.7958
8111	12.2623	15.1987	20.1526	15.3716	25.2417	24.1823	30.6317	30.9426	28.5904	34.3468
8113	12.5669	15.7237	15.8202	20.5506	28.0944	35.3711	43.7022	48.8258	44.4689	49.9947
8115	18.7083	20.4859	19.906	22.9571	25.5034	28.2769	30.6814	34.1443	45.515	51.4615
8117	13.5835	17.7525	28.5188	30.1445	33.2738	35.9121	43.931	41.971	42.0859	47.1355
8119	20.3264	19.7841	21.5317	25.2418	26.0806	31.7254	37.7767	38.134	40.3271	42.8819
8121	18.8356	22.9963	26.5305	29.1571	28.4365	28.6369	27.6542	28.9458	36.2178	38.0971
8123	16.3142	20.1296	19.2713	21.1166	22.7399	25.1815	31.0701	29.0297	28.2565	32.0153
8125	18.8037	23.8139	23.1004	25.8178	31.8579	25.9664	32.9064	40.3227	39.845	47.1597
9001	27.499	28.265	34.0717	40.7027	49.9784	55.3868	71.2457	74.0943	72.797	79.0848
9003	22.9585	24.1388	27.7449	32.0895	38.1461	38.4659	46.029	48.1344	50.4749	53.5065
9005	21.7572	23.9327	27.5109	31.7897	36.6235	38.3686	46.8538	47.9679	49.9312	54.2682
9007	21.3516	22.8163	25.9543	31.9545	37.0995	38.344	46.9364	49.322	51.9339	56.1488
9009	21.5218	22.7152	25.2736	29.4159	34.5986	36.2954	42.3507	44.2337	46.6329	49.7821
9011	19.5286	21.4386	24.3298	29.5064	32.5227	35.0637	40.8392	44.2902	46.0306	48.3554
9013	18.4304	19.3299	23.4699	26.9622	32.3986	34.1883	40.8686	42.445	44.8007	48.2602
9015	18.0336	18.594	20.9737	25.2531	28.4703	29.6957	33.5845	35.3836	37.829	39.5664
10001	17.7941	20.0869	19.3825	22.0675	25.282	26.6868	30.7787	32.9916	33.7851	35.2844
10003	22.8406	24.0044	27.2391	30.6071	35.1038	35.9606	42.9231	46.0226	44.1899	47.6567
10005	16.6262	19.457	18.8938	23.4718	25.8829	26.5161	31.1872	35.3179	35.0862	37.0447
11001	24.4863	28.6408	29.7981	32.1132	38.1316	41.5617	51.9733	60.433	68.302	71.1957
12001	14.7078	17.3224	18.4135	22.3506	25.9138	27.1519	30.2666	35.1246	35.3396	36.6079
12003	12.7878	14.1628	14.8145	18.2791	20.1701	20.8165	24.139	26.9225	25.2216	25.896
12005	15.7937	17.798	19.7741	22.7979	24.6591	27.1022	30.039	35.8468	36.6084	36.2201
12007	10.8563	13.9302	14.2894	16.0001	18.0679	20.1253	23.5448	26.6869	28.5795	31.2769
12009	18.7362	19.5341	23.3312	26.5129	28.2753	28.7877	34.0514	37.1395	36.8222	38.0545
12011	22.4258	23.2773	27.8467	31.467	34.8763	34.7599	37.866	42.966	40.7379	42.037
12013	9.92924	12.5739	12.5032	14.1176	17.0257	18.4801	19.9219	22.0357	22.0743	22.7204
12015	16.96	18.6172	22.3643	25.0198	27.1746	27.9425	32.7057	35.0878	33.8104	36.2638
12017	14.4467	13.9068	16.2542	21.4955	22.8228	23.6941	28.1578	30.5745	31.417	33.0842
12019	19.2541	22.225	22.774	26.3333	28.5101	29.5616	33.3584	35.5017	33.0469	34.7862
12021	24.2616	23.9335	28.3157	33.1329	40.3805	43.9768	49.416	60.0768	55.5801	62.635
12023	13.1047	15.7291	17.1447	19.0032	20.703	21.9817	23.6775	26.8048	27.6742	28.1507
12027	13.3589	14.6988	17.2889	18.3256	22.3233	21.486	21.0399	22.4866	23.7112	23.8908
12029	11.4336	12.3077	13.4562	15.3877	17.1234	17.8896	19.2674	21.5077	20.4854	22.4352
12031	18.6737	21.3783	22.4119	26.2302	29.0579	30.9343	36.1488	39.7416	38.0901	40.7066
12033	17.919	19.7693	20.6155	22.8683	24.9408	25.9618	29.5859	33.4073	34.9445	36.9232
12035	16.5468	18.9748	19.9355	24.4612	23.8023	27.3192	30.1849	31.9976	32.3027	35.3452
12037	10.2885	12.5642	14.5354	16.7206	20.2078	22.2574	26.4134	31.1666	27.6851	29.8595
12039	9.99508	12.0196	13.0853	15.2339	18.7793	21.2148	24.3695	28.4777	26.8376	28.271
12041	13.7417	16.1565	16.7361	17.8564	18.2604	20.2752	24.8701	29.5456	30.1757	31.722
12043	13.643	13.8017	12.7065	15.8538	19.8889	20.3529	21.1781	22.2794	22.2386	23.2097
12045	12.9818	14.9197	15.9009	17.7083	19.6175	22.4857	20.6425	24.7172	25.1803	26.3397
12047	9.91919	13.589	15.2028	16.4119	17.8967	17.7897	17.7356	18.6908	19.2684	20.8734
12049	13.7053	15.6935	18.6891	19.1747	23.016	20.0355	21.7105	24.3301	24.781	24.7557
12051	22.8007	27.447	23.2748	22.6343	24.4439	23.6433	24.791	26.6257	27.4563	30.7767
12053	15.5684	15.7254	17.9439	20.9155	23.5935	24.8623	29.7813	29.9084	29.8735	30.4239
12055	15.6394	16.0888	19.9896	22.4118	24.5065	24.333	25.7097	27.7851	29.2135	29.9382
12057	16.0028	18.2305	20.3102	23.7994	27.1087	29.8749	35.5487	38.0393	37.8404	38.8916
12059	9.94268	12.0039	12.748	15.1105	17.0437	19.2027	21.9794	25.0474	25.3734	27.0755
12061	18.3625	21.5133	26.3178	30.8221	38.0156	40.8672	46.5672	54.7745	47.5204	52.2328
12063	10.7267	13.3666	14.1879	16.8859	20.0961	20.6443	22.8025	26.627	28.257	28.1938
12065	11.6335	14.7617	15.3932	17.1166	21.1398	22.6667	29.6692	29.7083	28.8952	30.6973
12067	10.8625	16.4896	15.235	18.8659	18.3801	18.0786	18.9364	18.2684	18.8593	20.2051
12069	17.0335	19.1728	22.7872	24.2617	26.0715	27.7404	32.296	33.1193	32.0813	33.5805
12071	17.8794	19.7533	23.6435	26.8412	30.3048	31.6593	36.1041	41.8912	40.0054	41.5822
12073	15.6127	19.0986	19.6922	22.5501	27.4082	29.3828	33.0571	37.0142	36.8117	36.5783
12075	13.4639	13.7076	15.4988	17.2931	19.2685	20.6443	23.0908	26.3721	26.4278	27.9887
12077	10.9338	11.0191	14.3532	16.4246	18.6798	18.9517	21.4114	24.3789	24.2513	25.2811
12079	11.1655	13.2082	13.9141	16.0943	17.5619	18.7114	20.9903	23.352	23.8343	25.9003
12081	16.6963	18.7793	23.6778	26.7921	30.1351	32.7784	38.5743	42.1024	39.0848	40.537
12083	14.5551	15.3693	17.5795	20.8624	23.4487	24.6267	28.638	31.6068	31.7675	33.5433
12085	21.35	22.5535	29.2103	34.6505	44.0914	45.6396	52.6441	56.3813	49.664	52.0596
12086	20.7281	22.0829	23.8605	25.7101	27.3175	27.9548	31.5292	35.714	35.9974	38.2949
12087	19.6104	18.7043	21.9032	26.6633	34.2867	37.0493	46.622	56.4271	54.462	56.2207
12089	16.0029	18.4892	21.2279	25.8272	27.6315	30.3133	37.4134	43.3189	43.6872	43.8912
12091	17.9963	19.078	20.9031	23.9769	27.7986	30.2976	35.2996	42.8085	42.6779	43.302
12093	14.2441	14.2866	16.4325	18.4262	20.2274	20.4927	21.5098	24.6101	24.6966	27.7942
12095	18.4252	20.0286	22.1779	26.1335	28.1958	28.479	33.5222	35.9526	34.2284	36.2494
12097	16.988	16.6194	19.9189	21.4078	22.4117	21.9205	25.0523	25.953	25.7368	26.3896
12099	22.1533	23.8079	29.7124	36.8313	43.9702	46.5927	53.6456	56.1782	50.2803	55.3858
12101	14.8549	15.863	18.6132	22.1339	23.5413	24.8354	27.994	29.5381	30.4404	31.6391
12103	19.2586	20.9339	25.3821	29.3454	31.9211	33.916	39.6644	43.558	42.4942	44.1735
12105	15.6815	18.2135	20.9641	21.7309	24.0086	26.2026	29.5708	33.2299	32.3581	33.167
12107	12.9593	14.777	15.357	17.6754	18.624	21.1399	23.0381	25.4001	27.274	27.9718
12109	17.3929	20.4828	22.4251	27.8843	34.6159	37.7909	47.4154	49.8332	48.232	52.1494
12111	15.7994	17.449	21.4609	21.2559	23.5322	24.425	27.785	30.0056	29.2583	30.1242
12113	17.3432	18.7169	19.7897	23.152	24.4448	26.3516	30.274	33.6741	34.7625	36.3731
12115	22.9656	24.6732	28.997	34.3992	41.4539	42.0049	49.699	54.2835	50.3443	54.7699
12117	15.9454	17.6822	22.4141	26.0632	29.3011	32.4098	38.4527	43.5457	39.4602	41.3131
12119	11.9645	12.9463	14.9124	16.7517	18.4239	19.434	19.8583	25.4878	29.605	35.8432
12121	12.8473	15.0978	14.629	17.6017	21.8617	23.3685	24.0735	26.9192	26.9377	27.9376
12123	13.4666	14.9402	16.5432	18.7255	20.3414	22.0061	23.7741	25.1894	25.9407	26.8883
12125	9.24419	11.1005	10.5253	13.0695	14.889	15.0514	16.9832	18.8291	19.0957	19.8231
12127	16.4857	18.0147	20.3649	23.5924	24.8077	25.6386	29.229	32.6338	32.2303	33.2611
12129	12.0804	14.5321	15.3324	17.7637	21.7028	23.883	27.9978	29.2619	28.7321	30.216
12131	11.5247	14.4776	14.9205	16.8462	18.7506	21.246	23.725	31.0038	32.9115	36.6149
12133	10.3011	12.9724	14.2237	16.4014	18.1109	20.1939	21.9318	24.9104	24.3575	24.447
13001	10.8051	14.4384	13.356	17.359	17.9471	21.733	23.791	25.2741	25.8212	28.3393
13003	9.47124	12.7648	12.2325	16.2127	19.027	22.3717	21.8378	21.6372	20.4524	24.3307
13005	12.0816	13.6585	13.4314	15.5097	18.5952	21.3123	23.755	24.3672	24.1209	27.0397
13007	10.0797	14.3941	12.1743	18.4563	19.1866	23.7143	24.7675	28.8898	32.0058	41.1554
13009	10.4185	13.0574	16.9991	18.8304	22.319	25.6431	27.7496	26.8667	26.5387	27.5019
13011	9.78165	13.4751	14.3296	18.026	20.818	24.0209	27.0215	30.4777	27.4626	30.6642
13013	13.9713	15.594	17.0049	20.3078	21.4729	24.3809	28.5944	28.9405	28.6085	31.92
13015	14.2631	15.9083	16.6272	19.2738	22.1934	25.7993	32.08	30.2785	26.7772	28.8085
13017	12.199	13.6292	14.2119	17.9745	20.2814	22.9598	25.5426	27.6832	25.3855	27.231
13019	12.6441	13.8409	13.6791	16.8447	20.6471	23.8031	26.5089	27.3534	26.4065	30.9575
13021	17.3372	19.0129	19.5702	22.6492	26.1657	29.292	33.421	35.1818	33.8842	35.1302
13023	14.0034	15.4912	15.7272	18.4476	21.4779	23.4887	27.234	29.5948	28.1038	31.2696
13025	12.1104	14.5306	13.5939	15.8838	16.9683	18.9818	21.6751	22.3296	22.1637	23.9375
13027	11.7256	12.9371	10.6006	13.8635	17.0643	21.2016	25.7021	27.7352	29.4975	37.1402
13029	12.6853	13.2845	16.5657	20.1487	22.8298	25.6965	30.5108	36.7728	37.9868	40.1849
13031	10.6036	13.8241	14.1842	16.5899	19.0716	21.0358	24.7803	24.7267	24.6439	26.215
13033	11.5778	14.1386	14.3862	18.3373	17.8627	19.085	21.5928	23.2863	26.565	26.952
13035	12.1352	13.8174	16.4127	17.6721	19.2211	23.269	26.7144	26.6553	24.2481	25.4551
13037	9.51369	12.9318	11.7841	17.2781	20.5931	22.2095	20.6577	21.7024	21.4291	27.0679
13039	12.3186	14.76	20.7287	21.1872	21.7105	23.9544	26.3737	29.2773	30.4633	31.6871
13043	12.8984	14.9994	12.3305	16.4047	21.1033	22.6524	23.9938	25.536	24.3635	27.5286
13045	12.7908	15.177	16.9389	19.0233	21.3068	23.1678	26.5415	27.9955	27.4262	29.2581
13047	13.5969	15.291	16.6331	17.702	19.8511	22.5932	27.7409	28.7182	28.3439	30.3857
13049	10.096	12.6933	16.2352	16.4444	16.5696	17.038	18.8285	18.9535	18.1138	18.7019
13051	16.4436	18.9372	21.1683	24.2667	27.3053	29.6102	34.302	37.9244	38.6398	40.0616
13053	15.9972	16.0278	20.5666	23.7036	18.1462	19.3653	23.76	30.0836	42.8709	34.6631
13055	12.2289	13.7982	15.2584	16.3453	19.1998	20.9688	22.3948	22.9806	22.7527	24.6383
13057	13.5945	16.339	19.5441	24.6325	25.3969	30.5465	38.5136	36.9819	34.2302	37.8329
13059	14.5517	16.4418	17.7418	20.1684	23.5088	24.3368	26.3297	26.577	24.7678	25.1713
13061	8.62148	10.5909	8.26162	13.3036	15.8034	21.7086	24.8348	28.1446	29.0839	33.4837
13063	17.5917	17.9775	21.1981	23.8176	24.5779	24.2281	26.552	26.6104	25.2503	25.6303
13065	9.98363	11.7994	13.3784	16.325	16.6651	21.2686	20.8955	21.1972	23.7969	25.9755
13067	17.8461	20.1013	25.8354	31.1683	33.4193	36.4261	44.9112	46.4746	43.1448	46.0951
13069	11.6325	13.7805	13.481	16.9867	21.3084	23.3487	25.572	25.5752	23.8344	26.0517
13071	12.7912	14.0933	15.5276	18.546	20.5572	22.975	24.3691	26.3416	26.189	29.4267
13073	16.6775	16.5279	20.7903	25.3959	30.0889	32.3596	37.243	38.5291	40.6207	42.2043
13075	12.1389	13.6118	13.1466	15.4034	17.5511	20.7779	22.6608	23.6052	23.8929	27.268
13077	14.3974	16.4347	18.9699	22.3641	25.0071	27.6737	32.9517	32.0512	31.5127	34.618
13079	11.7176	14.6585	17.4412	19.2592	19.2009	21.0268	25.147	27.933	29.6983	31.9204
13081	11.7228	13.6228	14.1004	16.7574	19.8458	23.3092	24.5278	25.7329	25.0205	28.4679
13083	11.4387	13.2526	14.749	16.4423	17.8592	20.688	25.9385	26.366	25.6061	28.1174
13085	11.9714	16.9896	16.3001	20.3079	22.2925	26.9992	33.011	34.4056	30.7895	33.976
13087	10.6186	13.6109	14.2233	16.987	20.4244	23.4737	25.5926	27.9786	27.6106	31.2335
13089	21.3824	22.2785	24.3885	29.0623	31.4776	32.13	38.9163	40.8072	37.853	40.0063
13091	12.3892	14.0177	14.8381	16.2242	18.0702	20.7667	23.0321	22.9239	22.8387	24.3631
13093	12.8892	12.087	11.6768	16.2553	18.4556	21.5542	23.8154	21.848	19.1963	23.0247
13095	14.1727	15.8252	17.8521	19.6915	22.6308	24.8833	27.2856	29.0586	27.3938	29.1141
13097	14.9167	16.0577	19.7985	22.4635	24.098	27.3038	32.1874	29.9069	28.1117	29.4998
13099	10.7428	12.2092	12.903	16.7469	20.0869	23.5539	25.4727	30.0249	32.2734	38.6747
13101	10.7019	11.9924	13.1528	15.7667	18.2892	20.4284	21.0806	22.3006	23.1948	27.582
13103	13.109	15.304	16.4185	18.887	21.8787	24.6976	27.7601	29.8732	31.9204	33.9892
13105	12.7785	14.7557	16.7195	18.4006	20.6381	22.7352	25.8903	27.2816	27.4353	29.4592
13107	10.5926	11.7073	12.8946	15.5612	18.3863	20.7422	23.5549	25.417	25.3049	26.658
13109	11.8143	15.3349	14.5188	18.104	20.3649	23.0155	24.2503	26.0878	27.1112	29.2783
13111	10.0375	13.6073	14.0688	15.9635	18.0304	21.2986	26.2566	27.1805	26.9461	30.9917
13113	18.4921	24.8619	26.6331	30.1398	32.7038	36.7347	45.3633	44.9056	42.3117	46.8078
13115	15.0599	16.7714	18.4915	20.4056	24.0117	26.1435	28.8034	31.4007	31.7745	33.3864
13117	13.4873	17.1651	20.0093	26.4499	27.9361	37.7422	43.9912	38.335	37.9309	43.6694
13119	11.6354	14.2367	14.9357	18.662	22.6716	24.8753	28.0728	27.9898	27.334	30.7379
13121	20.5871	23.3808	24.8399	30.2274	37.9939	42.0277	55.8742	62.1735	51.5852	55.4605
13123	11.8296	14.1781	15.0277	18.4736	21.9535	23.7458	24.934	28.1799	26.649	28.9254
13125	12.6167	16.7587	16.7392	19.2565	20.4015	24.3496	24.3077	23.7716	21.4682	23.726
13127	16.3699	16.9517	20.4435	22.8815	26.5546	30.7239	35.9861	38.9626	34.866	37.4194
13129	13.9866	15.096	14.9685	18.366	22.2027	24.186	26.982	27.6696	25.2996	27.5885
13131	11.3152	13.3564	12.9485	16.2409	18.3381	20.2771	24.0064	27.4825	26.6861	29.7295
13133	9.80499	11.9134	14.0412	16.4762	19.511	23.465	28.7351	32.1884	38.9051	44.2869
13135	16.4838	20.1316	24.354	28.8756	31.0964	33.6471	38.8609	35.731	31.2782	32.4996
13137	11.4973	13.5158	15.2245	18.8729	22.4022	24.5688	27.3853	28.2055	26.2817	28.3909
13139	14.6299	16.0382	18.9181	22.664	24.7618	26.7044	30.6295	32.4158	30.0741	32.3857
13141	8.37905	10.0725	12.3284	14.1127	16.3432	17.2104	16.5174	19.3051	19.2915	21.7222
13143	15.1595	15.7165	16.985	18.7061	20.1851	23.0022	25.7868	27.8431	27.204	29.7596
13145	15.2698	17.2306	18.4907	22.9678	24.8222	28.6258	37.5235	39.7748	43.5857	50.5007
13147	12.1846	13.2189	15.5281	18.7689	21.5433	22.1727	25.9032	25.6894	25.6248	27.5309
13149	10.2147	17.8637	14.8071	16.1415	17.3733	20.7831	22.7013	23.7905	25.9695	28.7799
13151	14.4085	17.4694	21.342	25.2571	25.1091	28.656	33.28	29.8892	28.4143	31.0558
13153	19.7055	20.4231	19.9852	23.8001	25.9738	27.4311	30.7473	33.8748	34.8043	35.5984
13155	11.9135	14.2919	11.253	18.612	19.8759	23.0642	24.4302	25.7111	26.6775	31.2311
13157	11.9624	14.3571	15.656	18.7581	21.7982	25.5924	28.626	30.5497	28.9646	31.2155
13159	12.8863	13.5147	17.2918	20.3431	20.9254	24.4517	27.2046	27.9833	28.4942	31.5163
13161	12.685	15.1316	15.8045	18.5629	20.2954	22.7128	24.8616	24.1369	23.8461	26.6524
13163	10.9018	12.2615	13.379	15.8871	18.3733	20.7329	22.8221	24.2579	25.3516	27.2232
13165	10.4524	12.6758	12.1406	17.3638	17.2542	19.246	22.0245	23.3754	23.5534	23.4327
13167	10.4827	12.5483	13.726	15.6584	17.2321	20.4024	22.2926	19.915	19.532	21.5313
13169	13.5583	15.4017	17.4252	20.5664	23.8198	25.5811	28.7338	30.109	32.8131	33.2372
13171	11.8029	14.2981	16.8405	17.804	19.1859	21.5692	25.8329	27.8112	25.8583	28.117
13173	13.519	15.4197	14.2389	16.2319	19.024	20.9881	23.1208	23.9942	24.2215	27.4428
13175	12.5436	14.7826	16.473	18.5129	21.575	24.4269	27.0235	28.7828	29.0008	30.4912
13177	12.3836	13.3309	16.9492	18.9559	20.7119	26.5182	28.5882	32.9476	39.2985	41.1585
13179	17.1414	17.0808	19.4582	18.6389	16.5805	19.924	21.9522	26.5305	29.5554	29.2546
13181	12.2109	13.1902	14.9801	17.4596	20.1088	21.7231	24.2962	27.3319	27.7798	30.3694
13183	10.2743	13.0183	13.5552	14.2608	15.6105	16.9004	18.6453	20.7725	20.5037	19.9323
13185	15.1659	15.5112	17.3322	19.9127	22.115	24.2337	26.6883	29.6324	30.3637	30.895
13187	11.3681	15.0713	15.4879	18.7617	20.9664	23.6443	27.0557	27.4231	26.0929	27.9529
13189	15.0947	14.912	17.0332	18.5535	21.4964	23.8654	27.8416	30.9107	29.3221	31.229
13191	9.02572	10.5039	13.7817	14.9472	16.7498	20.206	21.9954	22.3113	21.7356	24.3081
13193	10.6235	11.928	14.0283	15.6603	18.8794	20.7953	22.2549	22.2922	20.5271	25.4207
13195	11.2985	13.6678	14.8557	18.2895	21.1516	24.0207	28.4016	30.4331	28.8191	32.001
13197	10.8945	12.4847	12.5282	15.1695	16.8592	18.8311	24.1134	26.6248	24.5881	27.8551
13199	11.5461	12.8886	14.3507	15.2417	17.0728	20.5564	25.8096	25.2816	26.4388	29.2153
13201	11.2454	14.431	11.583	18.3318	20.4535	26.2306	27.7476	31.3679	30.6301	37.4537
13205	11.9831	13.4781	13.5009	16.7149	19.2619	21.8672	22.5699	25.1726	25.448	31.0839
13207	14.0927	14.9059	17.884	20.4302	21.7595	24.9115	29.6151	33.13	37.8687	41.575
13209	12.0365	14.1316	14.0295	16.118	18.8877	19.5952	22.5035	23.8073	25.1835	27.5592
13211	12.5636	14.5085	16.9383	19.96	22.974	26.4771	32.1806	34.7529	33.8455	38.3695
13213	12.4629	14.1261	14.8172	17.4268	19.0516	21.7198	24.2668	25.9161	24.5653	25.9759
13215	18.3219	19.2532	19.1181	22.436	25.378	27.0561	31.656	37.1743	37.0529	38.5882
13217	13.8637	14.2112	17.6177	20.4028	21.6991	24.4784	28.7965	25.5287	24.1045	25.5174
13219	12.2983	15.9074	18.814	24.082	28.0877	32.7999	36.8046	44.5232	51.2444	56.9709
13221	9.73952	12.7754	13.9987	17.2966	20.9132	22.9954	27.065	29.8131	29.8634	33.7156
13223	11.9684	14.0404	16.7749	20.9293	21.2883	24.1424	29.1845	29.3648	33.6772	39.3903
13225	16.0167	17.9717	18.3754	21.2538	24.5794	25.5144	27.0751	28.2304	28.9939	31.7145
13227	12.6735	15.6324	16.5054	20.286	23.3646	28.1826	32.4552	35.5535	33.9872	37.7223
13229	13.3416	14.955	13.7889	16.5279	19.1361	21.9236	25.2029	25.7968	27.4571	29.4317
13231	11.4991	14.6504	17.0219	18.824	21.4762	23.3594	28.0014	29.5769	28.6637	31.6333
13233	12.2806	14.1322	16.4443	17.9819	19.9082	20.5439	23.3592	24.9066	25.3318	27.922
13235	15.5856	16.2866	14.5084	18.6915	21.5199	25.1675	28.7225	27.721	24.9437	28.5222
13237	12.3532	14.4321	16.2503	19.5936	22.0214	24.7486	29.1551	32.7513	31.2901	33.5974
13239	8.19148	11.2205	11.8362	15.743	17.7198	19.9161	22.8282	26.58	25.4076	25.4142
13241	10.9472	12.2441	13.8575	16.932	19.6748	23.8827	28.6808	31.6425	29.2142	32.7856
13243	10.29	12.3134	11.4571	15.5269	17.4921	20.0329	22.1226	23.7114	26.5808	32.8887
13245	15.9635	18.1285	18.5067	23.047	25.6693	24.9056	27.7268	30.5002	29.6262	30.2005
13247	15.7356	17.6626	22.2167	26.2876	27.4419	29.4709	33.9533	33.6514	30.5381	30.8114
13249	13.146	15.7718	14.4751	18.166	19.9548	22.7332	24.5758	23.8618	20.2043	21.7602
13251	10.4637	13.6438	13.2328	17.18	19.7251	21.5107	22.3613	24.0612	27.3244	30.6736
13253	12.2942	14.0077	13.1081	17.5043	18.8317	24.7077	27.4245	28.9423	32.0854	34.9181
13255	14.5523	16.2597	17.6458	19.1581	21.5285	23.6782	27.8659	28.9347	26.9711	28.8606
13257	12.1897	14.4759	15.6994	17.9814	21.2789	24.2952	27.5195	27.7521	29.6514	32.1517
13259	11.6255	12.6017	12.5553	15.6449	17.3693	19.7199	23.8518	22.541	21.3854	22.0372
13261	12.8009	13.5257	15.3752	18.342	20.6485	24.8668	25.3917	27.271	27.0014	30.3312
13263	9.11769	11.1648	13.1903	14.5882	16.5528	19.4163	21.8744	24.192	25.2658	30.9614
13265	9.93223	12.2898	15.8163	16.6233	18.6205	19.3378	19.3613	23.3848	26.5877	28.9591
13267	10.3851	13.1048	12.6136	16.3162	19.7912	22.6412	22.6009	24.3731	23.7006	26.4537
13269	11.7553	13.9362	15.1372	17.2033	19.186	20.6063	22.879	23.3349	24.5817	29.5962
13271	10.9177	13.3975	13.0062	15.7797	18.7165	20.266	21.0231	18.5029	16.0087	16.8478
13273	10.622	13.0858	10.9859	14.2427	17.4966	20.4244	23.7278	26.5968	29.3189	34.5828
13275	13.3737	14.4958	16.5344	19.1926	22.5834	25.8019	28.7691	33.3097	33.3447	36.375
13277	12.8372	14.0305	14.9522	18.9007	21.5716	24.7474	27.4725	29.4316	29.4502	31.8063
13279	11.51	13.7941	14.5684	17.4051	20.1626	23.1836	25.0476	27.5709	30.238	32.456
13281	9.19304	11.1943	11.5823	15.8689	19.704	23.8746	29.2333	33.849	34.1828	36.5208
13283	9.29867	11.6622	12.8401	14.7814	16.2294	18.4621	19.2027	22.0927	24.2227	25.9139
13285	13.4327	15.4215	16.9506	19.9024	23.1995	25.8605	29.899	30.5386	29.9758	34.1856
13287	11.6723	13.9195	12.3254	17.0238	18.4979	20.7975	22.2978	25.7526	26.9392	34.5113
13289	9.89384	11.8438	13.3631	14.2661	16.1189	19.6636	21.4382	25.8598	30.5171	34.105
13291	9.29047	11.0972	11.7395	15.3282	19.1115	22.2752	26.9408	29.7441	29.9825	32.2477
13293	13.706	15.0164	16.2691	17.9597	19.6405	22.4292	24.7179	25.3294	26.2472	29.0862
13295	14.4038	15.3749	16.3799	17.8894	20.4181	22.9872	26.7702	25.8377	25.4219	27.1263
13297	13.8804	13.9723	16.4902	20.0722	21.8835	25.5154	28.705	30.734	31.7694	34.3456
13299	13.6112	14.7531	16.3266	17.9049	19.4237	21.7549	24.2261	26.8733	26.3413	27.689
13301	14.1044	13.9529	13.8187	16.1868	17.0232	19.5938	21.8038	23.7188	24.9998	26.3104
13303	11.7457	13.938	16.1071	17.9334	22.0749	23.8525	25.154	29.7164	26.7872	32.6799
13305	12.5197	13.7742	15.4834	17.4732	20.3952	22.1307	24.8792	26.8843	27.7708	29.2813
13307	9.52824	14.0526	12.1527	17.3952	18.2713	23.1606	25.0033	26.4942	23.6424	29.4518
13309	10.9236	13.0042	12.518	15.5803	17.7781	18.9996	18.3897	19.8154	17.3363	18.9611
13311	10.9233	14.0208	14.777	20.1016	23.1688	26.1546	28.349	26.2268	24.5997	26.986
13313	15.2694	16.802	19.1088	22.0381	25.5254	28.0654	30.8029	30.5368	26.5348	28.9666
13315	12.1741	14.4512	12.2457	16.5466	18.2306	22.5524	23.2184	24.0766	22.4202	30.1561
13317	11.899	13.4447	15.8915	17.548	22.0859	23.67	25.1825	26.3931	27.1792	29.1555
13319	12.728	14.2932	16.8915	18.8672	21.0812	22.3745	24.577	25.1944	27.8645	28.3653
13321	11.669	12.9458	13.5077	17.3876	19.1256	23.4366	25.4232	28.7761	30.2597	36.3239
16001	19.9985	23.3267	24.5344	26.079	29.3166	35.2	41.7825	42.499	38.5272	40.6186
16003	16.9219	20.3081	20.5909	20.6061	20.432	20.8711	27.1944	28.8666	27.2088	31.8857
16005	15.2577	18.8974	19.8045	20.7162	21.1941	23.3239	26.193	29.5692	28.28	30.13
16007	12.502	15.059	17.4126	14.9872	16.5495	18.433	20.8608	25.6646	28.9822	33.2411
16009	15.1197	17.8305	18.6229	18.7455	20.8209	23.1358	24.71	28.6462	31.728	33.5404
16011	14.9954	17.2759	16.5718	17.7043	21.615	21.6191	24.2595	24.9602	27.6609	30.8301
16013	19.5022	21.1185	26.173	27.1771	36.3565	42.0583	54.4132	60.6179	53.8879	64.2833
16015	16.1227	19.2379	19.5497	18.872	21.8543	24.675	26.6461	31.4866	34.8711	38.8364
16017	13.5131	14.9984	17.0851	18.0596	19.8347	21.8558	25.8439	30.1599	29.9389	33.6051
16019	17.0269	19.9189	20.8311	23.1138	25.5769	26.4353	29.915	34.8219	34.0436	37.0174
16021	15.324	16.4115	16.0005	15.7677	17.0157	18.75	21.8953	22.9276	24.2773	27.3173
16023	17.5724	18.7172	19.3927	19.3954	20.1302	21.9132	26.3829	28.2871	29.434	34.641
16025	24.4819	21.2731	24.4322	21.6423	22.6319	23.2699	28.3058	31.1384	30.9585	46.6721
16027	15.0047	16.9626	17.0954	18.0063	20.4893	22.2634	24.7849	23.6743	22.8235	24.5876
16029	18.7845	24.6376	22.7242	19.8083	21.7992	23.9882	25.4905	30.7548	31.5595	38.7301
16031	15.9946	18.7861	18.4253	19.3318	24.6894	23.7476	27.3991	29.5638	31.3171	36.5899
16033	29.1962	23.2762	27.8871	34.4576	48.7184	33.0312	27.6006	31.0995	30.952	48.3379
16035	16.8985	17.2339	21.2925	17.6879	20.6652	22.2881	24.837	28.7179	29.9433	31.3333
16037	14.2227	16.6571	18.9463	17.5539	22.841	24.9041	26.458	28.5732	31.0539	32.2858
16039	20.5492	22.3339	21.5682	22.3929	27.0361	23.261	26.4753	33.3237	33.6748	36.9751
16041	13.3795	14.6347	14.0793	14.6793	16.822	18.7413	22.7892	25.6971	26.6147	30.1174
16043	13.9728	17.1514	17.2287	17.8806	19.3689	19.7184	23.1765	24.0386	25.3308	30.7673
16045	13.3475	16.0385	17.9848	19.7334	20.2359	22.0579	24.1846	25.3606	26.948	28.6208
16047	13.6834	16.3778	18.0279	19.1784	23.7093	26.0069	28.8555	33.9741	34.6477	44.8209
16049	15.2848	17.4776	18.4118	17.9342	20.8834	20.6772	24.6107	26.3999	27.3399	29.3176
16051	13.6476	16.0472	15.8196	16.1131	19.2057	20.5553	24.2489	24.5271	25.9656	30.9232
16053	14.8013	17.3493	16.7419	17.963	23.023	25.2038	28.0428	30.1441	29.0054	34.0708
16055	15.939	17.7366	19.8008	20.3847	23.8843	26.1275	29.1907	32.088	31.9143	35.1773
16057	14.0219	17.1326	19.0811	18.997	22.2875	24.3885	27.9089	30.7301	31.7584	33.7877
16059	14.0075	15.5719	18.4671	16.7839	19.795	22.3694	25.2429	27.8755	29.5556	33.9474
16061	20.2067	20.3504	19.1886	20.724	25.4421	24.2876	29.9607	31.1064	40.3021	40.0821
16063	14.9308	17.8362	19.5512	17.6387	22.7889	21.2383	25.2617	24.9795	27.2443	31.9849
16065	11.2799	13.8798	15.145	13.9055	14.479	15.3565	18.0731	18.0923	18.955	22.0311
16067	15.1272	17.3151	16.5061	15.9879	20.1414	21.0124	22.9976	24.7192	27.0083	35.2
16069	16.9929	20.7314	21.7114	22.6981	25.317	27.702	31.7343	32.4096	34.5066	36.6609
16071	16.5274	15.4622	16.9697	17.3806	18.0746	19.4084	21.4027	23.7537	27.8182	29.2028
16073	14.4946	15.3768	15.6051	15.6631	19.1625	19.9297	22.1374	26.3454	27.3554	31.8666
16075	13.6527	15.1312	15.927	17.7137	18.9303	20.2523	24.1882	28.6983	27.5496	31.5702
16077	20.684	24.1549	22.5004	22.6886	27.5982	24.8083	27.5806	27.1923	31.8223	40.9257
16079	15.9993	18.1964	21.907	19.3496	21.5124	20.9353	24.5998	29.4047	31.423	34.5044
16081	13.8313	14.6816	17.8094	15.0139	18.1301	19.6496	23.2721	26.8788	25.456	30.4556
16083	16.6688	19.2474	20.0586	20.1937	22.7946	25.0081	27.5784	30.708	29.7877	33.3367
16085	21.1069	22.8521	23.2185	21.3548	26.6609	29.7713	35.5294	38.0346	34.4899	39.6772
16087	13.5797	16.2317	16.2296	17.2212	17.9723	21.0403	23.0392	26.2107	26.991	30.3776
17001	17.2192	20.4282	21.0823	22.9631	24.8199	27.1277	31.0119	33.3417	36.3685	41.0855
17003	12.0076	15.3447	14.9412	17.4863	17.2505	19.2418	20.7513	22.4327	27.0988	29.1524
17005	15.4492	19.2696	18.3142	20.4162	22.0951	23.787	29.1366	30.3852	32.8888	36.2491
17007	20.0822	22.3066	22.2399	26.1539	27.9157	31.3773	34.6727	31.7603	31.6726	36.8413
17009	14.6344	21.0902	18.6821	20.2137	17.3657	19.057	20.4116	22.9137	26.6091	32.8531
17011	17.8452	23.9046	21.242	25.2992	24.8754	26.3617	32.0485	34.1191	35.6605	43.1997
17013	15.8559	19.1887	17.5808	19.5901	22.6118	23.9091	28.4624	29.4538	31.8173	38.5311
17015	19.0673	21.2603	19.0363	26.5931	24.6448	27.256	31.686	30.8867	33.9231	41.3785
17017	17.9832	21.6027	19.0699	21.3946	23.424	24.8317	29.5279	29.3394	32.3093	37.4057
17019	17.7913	21.9911	21.4595	24.0779	26.6483	27.8128	32.369	33.344	35.5892	38.2333
17021	17.5983	23.6254	21.4387	24.0743	26.4083	26.5369	30.0638	30.1469	34.5524	41.1678
17023	16.3838	20.0305	17.7143	19.9814	22.7638	24.5052	27.8877	30.8278	33.9683	39.8273
17025	14.2892	17.6627	17.0291	20.9196	22.3326	23.2145	27.0604	29.257	32.535	35.8905
17027	15.1057	18.6989	19.2136	21.8825	24.6412	26.7771	32.7202	34.613	37.239	42.6263
17029	15.5181	19.0524	17.9458	20.7107	23.286	25.5296	28.7191	30.0937	32.1603	36.1025
17031	22.6741	24.3328	26.5467	28.7757	33.0134	35.1124	41.4557	44.0579	44.4775	47.7892
17033	15.1958	20.7758	20.1077	23.7021	23.8748	23.9428	27.2407	29.6412	34.441	37.8702
17035	13.8712	18.2058	16.1199	19.5578	22.2187	25.6959	29.1541	29.8398	34.195	42.8323
17037	16.7129	20.5297	20.7251	24.2303	25.5639	27.7764	32.42	31.1204	29.9255	33.5875
17039	17.1177	22.8018	21.3769	27.2226	23.3689	27.5248	32.1811	31.4436	35.8665	41.8854
17041	18.5308	24.6073	19.7142	22.0322	24.0513	25.8395	31.2252	32.6821	36.6356	42.8845
17043	24.327	27.4677	31.2425	35.7926	41.5134	46.247	57.0029	54.6773	51.3914	55.8454
17045	17.3536	23.2328	19.8407	22.0718	23.1118	22.202	30.8384	28.9928	32.9046	40.0557
17047	16.1724	21.024	17.3541	22.1388	23.756	24.0585	26.2278	28.8733	29.6227	34.6179
17049	15.3705	20.2554	19.4484	21.7749	25.6117	27.2725	31.3584	32.7344	35.8423	40.8745
17051	12.6195	16.5917	15.7078	17.5206	19.0646	21.7182	23.8178	24.2584	26.49	29.806
17053	19.9104	28.007	22.1395	25.6328	28.0877	27.9157	35.0514	37.3286	42.539	51.0476
17055	14.1565	17.0551	19.5183	21.4381	20.3895	22.2662	24.7889	27.1569	29.2736	31.4378
17057	16.5657	21.9818	20.8153	20.1968	21.1667	22.9329	27.3602	29.163	31.7712	36.6155
17059	14.6201	20.2073	16.8571	19.1497	22.366	22.3465	25.7967	26.9955	33.9808	41.3731
17061	14.4196	19.1022	15.8699	18.9199	19.4815	19.337	24.0965	25.699	30.2263	35.6946
17063	20.8113	24.9313	24.8418	27.5471	29.2748	31.3015	35.5358	33.6637	32.7045	36.8042
17065	12.7019	17.4442	14.5894	20.2813	20.2934	22.4039	24.5975	27.6011	32.9258	37.957
17067	15.1112	22.1296	19.0555	21.9679	22.4857	25.5136	29.9199	29.7191	33.0378	41.6852
17069	12.4387	15.4415	13.4682	17.7951	19.2077	20.9257	22.4744	23.9814	28.5225	31.981
17071	15.9248	24.5623	16.7269	23.2998	21.0707	22.5364	28.9869	29.1988	33.1436	42.4756
17073	18.458	22.4951	21.68	23.8693	24.6784	26.1593	31.8873	32.7735	35.0065	42.0798
17075	17.5878	24.7697	19.6363	23.0368	25.1206	26.1563	30.2193	31.2049	36.148	47.3113
17077	12.6381	16.7855	16.9482	19.1828	20.7406	23.4035	27.0785	29.5896	33.2887	35.0589
17079	13.854	20.0323	16.5939	19.8446	22.6073	24.4094	27.8749	29.1599	33.1739	41.8009
17081	14.9705	18.8915	18.9202	22.0039	22.4734	24.3086	26.5586	29.2521	32.4833	34.7284
17083	15.0937	18.7785	18.1866	19.742	22.3344	26.2724	31.4794	33.0497	36.4453	40.4307
17085	15.7849	18.3221	19.7357	23.8063	25.8465	30.2744	35.3931	37.3199	39.2344	44.8746
17087	13.1238	14.9614	13.8547	15.6436	16.489	18.2127	21.2502	23.9196	26.4398	28.9065
17089	21.1248	23.3575	25.4922	28.3334	31.8786	33.8685	37.5224	36.6706	35.1034	38.8725
17091	17.2119	20.0976	20.4176	22.1864	25.2007	27.4951	30.6065	31.0314	32.1117	35.5548
17093	22.257	25.2644	26.0501	26.416	29.954	32.2609	38.2068	34.0613	35.1813	40.7882
17095	17.8135	21.7778	20.4335	22.2094	23.284	25.3795	29.2011	29.2797	32.371	37.1786
17097	24.5414	27.0851	30.7362	36.0212	43.6071	47.4546	56.495	55.8864	52.437	58.4236
17099	18.0927	21.9533	21.9907	24.5696	24.0299	26.8875	31.9358	32.2339	34.9536	38.4725
17101	15.2117	18.6639	18.8783	23.3231	23.8491	25.6896	29.238	27.9122	28.1893	32.4394
17103	15.3468	20.4452	19.867	25.4134	24.2999	24.7244	29.0548	30.2935	32.1204	38.4054
17105	17.7138	23.5817	21.5125	24.1235	26.7612	26.5002	32.0528	34.6235	38.7631	48.7486
17107	16.2689	22.1604	20.0149	23.2614	23.8002	24.3745	28.1342	27.4781	31.0741	37.8692
17109	13.3316	17.2386	16.4729	18.3057	19.666	22.8971	26.8269	27.3453	31.7609	35.4371
17111	21.1432	24.0134	25.9259	29.882	33.0979	34.811	40.9528	40.8058	38.3344	41.6165
17113	18.1925	23.0634	22.8173	25.095	28.2491	30.7866	36.5996	37.7997	39.969	43.7897
17115	19.182	21.5592	22.4351	24.4289	27.2535	28.7138	33.9959	36.5863	38.3374	41.8219
17117	16.572	19.8215	20.2464	21.4233	24.2579	25.9195	29.5054	31.1883	34.2421	39.6105
17119	18.479	20.4029	22.9992	24.9943	26.9959	28.8062	32.5296	34.6858	36.4493	39.4651
17121	15.6424	18.6393	19.0337	21.352	22.8489	25.9721	28.0039	28.9769	32.9094	35.4713
17123	18.0484	24.3573	21.6022	23.814	25.2944	26.991	32.6973	33.8191	37.7667	48.6705
17125	18.7901	23.2832	19.7904	21.9552	21.7697	24.2357	30.3653	30.0436	35.3125	42.7818
17127	13.7552	17.1904	17.1399	20.0631	20.3963	23.4797	26.0318	28.0367	30.3827	33.1927
17129	20.6847	27.1222	21.7426	24.5093	26.885	29.4753	34.537	34.038	36.8378	41.764
17131	17.1045	23.5443	19.6359	22.9632	23.5081	25.4406	30.3214	33.0624	38.0066	48.7551
17133	17.2097	20.9329	24.0838	25.6758	27.1578	30.9399	37.7128	38.3534	42.0054	47.0982
17135	15.8006	20.613	19.9863	20.7613	22.5538	24.0427	27.6913	27.8806	30.6772	34.7709
17137	17.3694	21.8558	20.8743	23.2593	24.1038	25.2727	29.2246	29.6086	32.9549	36.9427
17139	17.3896	24.1105	19.8419	21.2757	23.4836	24.9037	29.7019	30.6095	34.0799	39.9405
17141	18.7613	21.7686	19.7616	24.9774	25.3636	27.2846	32.2895	32.181	33.6876	38.6105
17143	20.1137	23.9575	24.6753	24.9077	28.4636	30.3453	34.9605	38.3635	41.4615	46.2009
17145	15.8636	19.4887	21.1069	22.0163	21.9052	21.55	22.2638	24.5454	26.8727	28.8635
17147	21.849	28.5125	23.0025	28.5603	28.7888	29.8459	38.0286	38.9468	46.447	54.3505
17149	17.0997	21.2268	17.9295	19.627	19.7807	21.5197	25.923	28.2003	31.5353	38.3103
17151	9.55322	14.4846	13.0185	16.0683	17.7381	19.439	22.771	25.0812	26.8894	32.4499
17153	11.4921	14.2653	14.2071	17.0664	18.4829	20.9187	21.6815	26.4458	33.0796	36.061
17155	19.3668	25.7937	22.6433	27.8211	28.935	29.077	29.8816	35.3321	37.1458	42.9383
17157	14.7171	18.1594	18.3342	20.544	22.5089	21.7289	24.4672	25.6326	28.305	31.4261
17159	14.3152	19.2715	20.0223	21.2031	22.5628	26.3275	28.3551	27.5591	30.8584	34.4756
17161	19.2788	22.5997	24.3733	25.9495	28.1247	29.3668	33.2057	35.2729	37.1699	39.4885
17163	16.7673	18.4287	20.9154	22.7604	24.7967	27.1373	31.3028	33.8745	35.4419	37.7947
17165	14.7964	18.2965	19.3152	21.098	22.5266	22.9096	25.6288	29.0064	32.6441	34.8123
17167	20.6833	24.0136	23.788	26.4464	30.7852	32.5227	37.7228	37.4005	38.6771	41.9035
17169	15.2391	22.9897	18.1285	19.1346	20.4552	22.4624	28.8286	31.0305	34.4457	42.2828
17171	15.7163	22.8508	18.7083	21.8537	20.5344	21.6304	26.3478	27.3128	32.9391	40.0805
17173	15.7526	20.8398	18.7346	20.8671	22.224	23.7906	27.9365	27.4777	31.8813	39.9715
17175	17.9398	27.2146	20.0758	26.2434	24.3296	25.3048	31.574	31.3747	33.8201	48.5899
17177	18.8501	21.696	22.1151	25.9656	28.1212	30.3342	33.289	32.7107	35.1889	38.9952
17179	18.7111	23.4351	24.8497	24.3045	27.2114	29.1341	34.917	37.3433	37.8213	39.8023
17181	15.1137	18.137	16.8162	19.4117	21.1835	23.0327	25.2498	28.0256	31.6658	33.8735
17183	17.2584	21.0821	20.7099	22.4353	23.2207	24.6956	27.2421	28.8543	31.1852	34.5007
17185	16.3813	19.8928	21.2201	24.3144	24.3815	25.0209	27.3002	30.2801	33.5152	39.7343
17187	18.8076	24.8927	19.7969	23.9335	21.7892	21.7455	26.825	28.3745	32.8855	40.7187
17189	14.8839	22.4291	21.7483	25.4038	24.9369	26.8698	31.6798	33.5761	51.9618	44.3527
17191	15.1782	19.4515	18.7259	22.0741	21.3408	24.0594	26.4395	29.4185	32.3005	39.1864
17193	15.9926	21.5467	19.6238	22.2879	22.9627	25.76	29.0847	30.8847	35.5812	42.4865
17195	18.3781	21.9282	22.132	23.3756	24.9389	26.9867	30.75	31.3323	35.2909	40.3959
17197	19.6721	21.4035	23.7559	25.9094	28.6311	32.6151	36.8084	37.4029	39.8311	43.4818
17199	15.3007	18.191	20.1688	22.1829	22.7819	24.8261	28.0653	31.2499	33.5706	35.8579
17201	19.0048	21.177	23.5124	25.5746	28.2453	30.6454	33.4321	33.0255	33.211	35.8793
17203	17.4285	23.4224	23.0565	23.5268	26.2316	28.1983	33.4387	35.1558	39.1127	47.5746
18001	16.575	17.7687	18.3409	21.1964	23.4464	24.3371	29.002	28.4029	27.3613	31.1676
18003	18.4759	20.1852	22.8563	24.9434	29.6045	31.8486	36.0242	34.7846	33.4401	36.0559
18005	18.6636	20.5826	21.7032	25.7958	27.8141	32.3509	37.5842	36.5517	36.8644	42.2003
18007	16.6064	24.5065	19.5629	23.3834	25.044	24.4781	31.2589	32.4321	37.0914	43.83
18009	15.681	18.1087	18.6893	20.8316	21.8182	22.8961	26.7483	27.8529	29.3617	32.2741
18011	17.5042	22.4145	24.9853	27.2573	31.476	36.7528	45.8117	50.0134	49.4141	57.0973
18013	14.4512	15.9013	17.6959	19.4793	22.1599	27.5641	36.2549	35.0946	33.9974	38.8012
18015	15.9621	23.5109	19.672	22.3242	24.8294	26.1354	34.2929	32.9843	31.8807	37.4545
18017	17.2182	19.9676	20.4758	21.9158	23.8894	25.6475	30.52	29.6558	30.0039	33.3233
18019	16.7086	17.5858	19.8462	21.3176	24.6979	27.2727	32.3647	32.746	32.4481	35.2406
18021	13.851	16.9384	19.1549	20.3654	21.4567	24.0912	28.7431	27.8198	30.1149	32.9709
18023	16.63	21.1414	20.6204	21.7077	23.7839	25.3706	27.6305	29.8868	29.4676	34.0427
18025	12.6795	13.8261	15.1425	15.9921	17.4325	19.8696	24.7965	24.8408	26.9289	28.846
18027	16.7448	18.4889	17.7059	19.3894	21.8129	23.3785	28.9173	30.0463	31.1337	35.8102
18029	15.7696	17.8156	19.8207	22.6465	24.2797	27.1066	33.5588	34.2603	33.638	37.3473
18031	14.7801	18.0933	18.8994	21.3431	23.0519	26.1837	32.3303	31.2455	32.6224	37.6692
18033	16.2325	18.458	19.4895	21.8676	24.5206	27.5488	31.3167	31.0799	30.1106	32.9726
18035	15.6264	17.2471	19.7716	21.3884	24.6387	26.5656	30.395	29.3816	29.0091	31.0812
18037	15.5989	18.3338	20.7805	24.9078	27.9827	30.4391	37.9032	39.6173	38.5144	45.0839
18039	19.4883	19.6428	20.2272	23.7909	26.4992	29.3148	33.1077	34.8144	30.5981	34.7045
18041	15.7458	17.2127	18.1922	20.3183	23.1658	25.8622	30.5438	29.3326	27.3663	30.3157
18043	16.7956	18.393	21.0209	23.2054	26.6236	30.3533	37.079	38.3461	38.3356	40.7938
18045	15.1851	18.6965	18.1368	19.624	21.6957	24.1562	29.3355	30.239	31.2086	36.7686
18047	13.2032	16.2211	17.2983	18.5555	21.3737	24.2229	32.0591	31.8808	34.5939	38.4797
18049	15.6965	18.4915	18.1486	20.591	22.4752	25.2662	28.7478	29.4608	29.6689	33.8517
18051	15.3731	19.5688	20.7641	22.3221	23.6098	25.1436	29.7408	32.7372	32.65	38.295
18053	15.8085	18.0681	19.4732	22.3974	24.1283	25.7457	27.8055	28.0137	30.4761	33.6322
18055	14.2263	16.1785	17.9314	19.9484	22.1774	23.4657	26.7826	29.1029	30.6759	35.4389
18057	19.7416	24.7682	28.1388	33.8472	39.6514	44.9495	54.1312	50.1675	48.7381	54.1534
18059	17.5108	19.4854	22.5196	24.6529	28.63	33.8911	41.7336	41.4732	40.0095	44.5487
18061	14.2246	15.916	17.7219	19.9027	22.3401	25.4803	31.389	30.0169	30.3621	33.2666
18063	17.6516	20.3006	23.3231	24.9279	28.9664	31.7918	38.561	35.1752	34.4416	37.323
18065	16.0292	18.1347	19.5412	21.065	23.8946	26.1941	30.9967	29.2541	27.8956	31.0361
18067	17.7888	20.0287	21.8997	25.1445	27.6405	30.8078	34.2285	33.0647	30.0723	33.0351
18069	16.4442	19.0598	19.8049	21.6046	24.8918	27.2221	31.5466	31.1177	30.8915	34.0418
18071	16.1477	17.5033	18.8924	20.3912	22.2706	24.6517	28.8448	31.1248	31.5469	35.6512
18073	15.4398	20.63	19.2029	20.932	22.6953	25.3701	31.5442	31.7125	33.2597	40.4194
18075	14.8423	16.9242	17.7955	19.2089	20.4479	22.2314	26.0861	27.7837	28.7622	34.2152
18077	14.7237	15.913	17.464	18.9142	22.4565	24.3516	27.0933	29.07	28.787	31.2719
18079	12.4559	13.4928	15.5827	17.6726	20.7708	24.6785	26.9116	27.7823	29.175	33.7813
18081	16.6703	19.501	22.8264	24.9799	28.7427	31.5916	37.0819	36.487	34.8517	37.5424
18083	14.2206	17.7383	19.0473	20.6992	22.7979	25.8999	29.6209	31.4578	34.5383	40.2589
18085	17.6465	19.1094	20.0679	22.6685	26.254	29.0743	32.9686	35.4614	34.8352	39.4708
18087	14.3547	14.7288	15.8659	18.0433	19.5367	21.9765	24.3257	24.5524	22.3296	26.4893
18089	18.0683	20.2763	22.8322	22.5858	25.6098	27.7392	32.4598	32.7771	33.3435	36.3364
18091	17.1646	19.5633	22.1296	21.9307	24.4708	26.5103	30.3861	29.8548	29.6689	32.1644
18093	15.437	17.1606	19.0278	20.8512	22.6322	25.7531	29.4931	29.6591	29.8813	32.2093
18095	16.0551	19.3062	20.842	22.9693	24.0931	27.1144	30.6527	30.4495	28.762	31.0004
18097	19.7453	21.4509	23.737	25.9549	30.3982	31.931	38.5016	38.4309	36.3429	38.1442
18099	16.859	19.3634	19.4006	20.6851	23.942	26.5481	29.9763	29.2481	29.9556	33.1453
18101	13.9546	15.0953	16.0101	19.0035	21.6165	23.8969	28.9169	29.6797	31.9738	34.2428
18103	17.941	19.8487	19.9079	22.2197	23.0985	24.0362	27.0012	26.4235	25.2775	29.2007
18105	13.7244	15.5534	17.3907	19.7509	23.1172	24.8397	29.3017	29.512	30.0387	31.4877
18107	16.1221	19.8253	20.0321	22.1224	24.8727	27.1485	30.2851	30.4616	30.7309	33.9997
18109	15.4277	17.6903	20.4458	21.4223	24.3262	27.7383	32.9146	35.0967	35.9145	39.0012
18111	15.4526	19.2243	18.6132	20.9225	22.7881	24.2663	27.5796	28.8047	30.3877	35.6118
18113	15.6622	17.0434	18.2531	20.2388	22.958	25.7347	28.731	28.35	28.177	31.3886
18115	13.8938	15.049	17.969	18.8335	20.1099	25.2134	29.8751	28.8258	34.0046	35.5347
18117	13.6792	15.2804	16.4694	18.2625	19.6907	22.7644	26.4849	25.5676	29.2236	32.0756
18119	11.3458	12.8993	14.836	17.366	19.6379	21.7825	26.6888	28.6409	30.013	31.5786
18121	15.1088	18.0974	18.3767	19.5171	22.0223	23.1071	26.1058	26.6391	27.7482	30.9224
18123	13.303	15.3262	18.3264	18.9943	19.902	21.974	27.8765	28.7736	28.6457	31.4845
18125	14.8579	22.2241	19.8276	22.3913	23.5684	23.4576	26.4273	26.6567	29.8992	32.1055
18127	19.2794	22.8597	24.1235	23.9872	28.9944	33.092	38.2915	39.4269	40.4892	46.5069
18129	14.7289	19.5506	20.9662	23.9692	24.7856	27.0253	34.3438	35.7213	37.7239	42.9619
18131	14.6615	20.1021	18.9274	20.5513	24.4069	24.1391	28.6509	29.9833	32.4044	36.8384
18133	13.9447	18.4178	18.6929	20.8242	21.321	24.171	27.5486	28.6282	29.8084	32.6242
18135	16.5617	17.9909	17.947	21.0445	22.7561	24.4374	28.6939	28.3877	30.4343	35.0753
18137	15.5121	16.6164	18.0236	21.0303	24.2747	25.7733	29.057	28.7739	27.7125	30.7165
18139	15.4576	18.4273	18.4289	20.7722	22.3705	25.1076	31.4284	33.622	33.998	43.2683
18141	17.3829	19.5726	21.6604	24.0532	26.1999	28.6319	32.9758	34.6584	34.2442	36.6025
18143	14.3476	14.7268	16.3583	18.0993	19.9664	23.1805	26.5067	26.7074	26.6006	28.9816
18145	16.0968	18.4506	20.7068	22.3388	25.692	27.8695	33.4162	34.4767	33.7906	37.7675
18147	13.4359	16.4732	17.873	19.8541	22.0309	23.7521	29.9498	31.2218	31.9222	34.8623
18149	13.385	16.1194	15.3105	16.5708	17.8722	20.6855	23.815	24.0894	25.9294	28.9391
18151	15.3869	17.2123	19.0127	22.5966	24.9431	27.9802	31.8671	29.6727	29.1628	32.6782
18153	15.0281	18.0221	19.8666	20.2872	22.0794	22.8783	24.6019	25.4866	28.0982	29.9383
18155	12.5382	13.9032	14.3007	16.3694	17.8718	21.376	25.8797	25.368	26.9269	32.5704
18157	16.2716	18.0274	19.791	21.2022	24.0475	26.2493	30.2799	30.5065	29.9607	31.6624
18159	16.2134	20.0278	21.7785	25.1579	26.0554	29.483	35.1234	35.213	34.7936	42.6181
18161	16.8986	19.8012	19.104	19.2128	20.7239	24.4968	28.7803	31.4602	32.2235	40.9975
18163	17.4114	19.9395	22.7797	25.1285	28.3828	30.1501	35.2039	36.6479	36.4264	40.2517
18165	16.2044	17.9652	19.0001	20.0108	22.2734	24.6619	29.3497	30.8589	32.4519	36.2637
18167	15.5941	18.1445	19.8214	20.5052	23.1502	25.283	27.9439	29.5282	30.4887	32.2196
18169	15.6605	18.3617	19.159	21.4804	24.0168	26.4115	31.0301	31.5369	31.5338	37.2398
18171	14.5342	21.2798	19.0165	20.7335	22.0815	21.2767	29.0143	29.6283	32.8705	39.1172
18173	16.1906	19.4134	22.9577	24.3616	26.939	29.499	35.6866	37.6446	39.4406	44.0356
18175	14.1849	16.2797	16.1709	17.9846	20.2786	22.3234	27.7666	27.3011	28.0585	31.2819
18177	17.073	17.7743	19.5284	21.1227	23.7343	26.1642	30.3621	29.7153	30.0503	32.6292
18179	17.4749	19.7519	21.0491	22.8649	25.9626	27.6012	32.2282	30.8126	32.3956	35.685
18181	16.6056	21.8194	19.5709	21.3734	24.5327	27.3769	29.9785	29.5362	32.0221	38.0006
18183	16.5725	18.2212	19.8693	21.3895	25.1389	28.3501	32.5727	31.4813	31.2547	35.5706
19001	15.8126	19.122	17.1341	21.0304	24.0975	22.9916	31.3842	32.7311	34.5564	42.9062
19003	15.2947	19.0017	17.2374	20.4012	22.5307	22.3644	32.8012	33.465	40.0751	59.0249
19005	14.7086	18.0375	16.399	19.812	22.6698	23.0136	27.6083	30.9141	32.4824	37.929
19007	13.722	17.9232	18.2414	18.3507	20.0947	21.3166	25.3804	26.7859	28.5617	31.874
19009	16.349	19.4349	17.8559	21.8361	24.032	25.5549	31.163	38.2718	42.0218	58.3389
19011	17.5404	21.0195	20.5938	22.5382	24.1981	26.3076	32.7662	33.6415	39.9265	45.5115
19013	16.5902	20.6426	23.396	22.3208	24.5733	26.6578	30.1829	33.5587	35.2454	38.3986
19015	17.3179	22.2704	22.9224	24.1553	26.1623	28.9696	33.958	35.7663	38.7584	43.878
19017	16.6463	19.416	20.6526	22.2405	24.3499	27.545	32.0559	34.5043	38.3937	44.2694
19019	14.7326	19.273	18.3608	20.1621	22.9467	24.0836	29.3482	31.4092	34.1104	39.3556
19021	19.0223	21.6872	21.6725	23.7164	24.3663	25.7843	30.4019	31.5077	37.3795	42.5692
19023	15.4923	19.9417	19.792	22.468	23.4772	25.0866	29.5546	33.3405	39.0252	47.6695
19025	17.406	20.7628	22.4931	23.307	23.2042	25.8032	28.8205	34.5561	38.5978	46.8655
19027	16.4386	19.6097	22.68	24.0906	25.1543	27.4033	32.7968	35.9804	40.2768	47.4448
19029	17.5884	19.9108	20.2563	23.3297	24.2121	25.1887	31.0211	34.4477	39.0043	47.9243
19031	18.005	23.7189	21.0941	24.0346	26.1304	28.0307	34.6883	34.23	38.445	45.3235
19033	18.1884	21.3075	22.2378	23.7502	25.7299	27.5977	32.6776	36.4137	38.7418	44.0807
19035	16.6528	21.4256	19.8255	22.5884	25.1993	25.9787	31.0624	35.1579	41.4795	58.1109
19037	15.3454	19.0529	19.5356	21.7126	23.3752	26.4289	30.2869	31.8852	39.9385	47.4326
19039	15.9408	17.535	18.3716	19.6714	21.4973	19.8077	25.5971	30.0843	31.2807	34.353
19041	17.5674	22.1396	22.2589	22.9622	25.4574	27.7439	33.5198	35.228	39.8815	46.6234
19043	15.226	17.2159	15.8835	20.292	23.3456	24.6582	29.6349	30.5183	33.9945	41.9302
19045	18.0227	19.6733	21.9617	22.6741	24.5779	26.0571	29.8391	31.3513	36.1611	40.0969
19047	16.1393	18.4501	17.6885	20.6024	22.9998	24.4355	28.2552	32.7502	39.1009	43.2585
19049	19.1208	22.4701	22.6528	25.094	27.6045	31.4103	36.8492	38.9028	43.7323	47.1837
19051	15.7702	17.2721	16.8424	18.1514	20.9948	20.6622	24.0039	25.2166	26.5272	30.4123
19053	13.6355	14.7259	13.9681	17.8686	18.8922	18.1575	22.1149	23.6359	24.2706	29.3436
19055	14.3492	19.8189	16.4807	21.0737	24.0035	23.7674	29.2171	31.1636	37.1438	44.578
19057	19.474	21.6218	22.7591	24.0999	26.1207	27.447	32.2652	34.508	39.9055	46.5427
19059	17.9028	21.5012	21.5998	24.0094	27.9358	31.7862	37.9702	40.6189	42.9108	49.0161
19061	16.7144	19.1199	20.7975	22.7864	25.2289	28.4986	32.1068	34.1993	35.8073	39.6578
19063	18.0777	20.9395	22.6086	21.9742	23.4579	25.2581	30.1966	31.6618	35.093	40.9032
19065	14.7719	17.5887	17.4302	20.4523	22.3081	23.463	26.3814	28.5833	32.0455	38.4869
19067	16.5449	20.5487	20.5205	21.9907	24.8832	24.8382	28.269	33.2088	35.6127	41.8813
19069	18.3716	24.3052	19.9766	23.0406	24.2222	25.8617	32.5184	35.1241	40.9364	51.0903
19071	19.6233	20.3418	22.4654	24.3761	22.4138	24.8146	33.4951	36.2071	41.2859	51.3295
19073	19.92	23.8312	23.1389	22.9945	23.8838	27.0623	29.1828	34.5642	39.0465	48.3092
19075	17.7299	23.8382	23.737	24.2886	26.995	31.1468	33.1269	37.0586	43.9445	54.7958
19077	15.3831	18.482	18.3253	22.4687	24.2356	25.0874	30.2382	35.4123	37.1223	44.6061
19079	18.9982	24.0923	23.611	25.5882	26.2325	28.7926	32.5248	34.8309	39.9838	45.2613
19081	19.6367	25.8322	21.7757	25.7085	24.4921	25.4442	33.1493	35.2487	38.7779	49.445
19083	18.8443	21.7461	22.1676	24.3323	25.4054	27.2009	30.5515	33.8341	39.467	47.4395
19085	15.6668	18.7923	18.1785	22.1282	21.6851	24.8798	31.8395	33.1432	37.0361	46.1977
19087	16.8393	21.3679	20.5401	22.777	24.7986	25.0879	29.435	31.0406	32.2093	36.4337
19089	13.6044	17.1256	17.8682	20.7232	23.1225	24.6931	30.3999	33.285	35.9585	41.5615
19091	17.0149	23.8368	20.7005	22.5452	24.6126	28.9246	32.7663	35.3085	37.4905	46.9831
19093	18.3097	20.1391	17.0745	23.3433	24.5726	25.6204	31.6579	36.8198	48.866	56.8131
19095	19.1339	19.814	19.7326	24.2489	26.3765	28.622	36.6196	36.514	38.3971	46.5351
19097	15.7796	18.0982	18.2559	20.2614	22.5908	23.3013	27.7906	29.4726	32.4166	36.7406
19099	18.4136	21.2044	22.4092	25.4443	27.1776	28.5387	32.2334	31.6323	31.4107	37.6281
19101	16.3254	19.4884	18.2166	21.0466	23.881	26.1717	32.8558	32.1264	31.2258	36.2153
19103	16.5201	19.9649	22.6202	24.7867	27.3914	30.2369	36.6661	38.0379	40.7115	43.5777
19105	16.336	18.7086	17.477	19.9954	21.9533	21.978	27.6205	27.5039	30.6457	34.128
19107	16.6416	20.7112	18.8583	23.1103	23.5327	22.9194	29.1724	30.5842	33.1147	41.7118
19109	16.3825	23.3986	20.3091	23.1596	24.4314	25.657	32.0897	39.9263	47.6615	55.6789
19111	16.6323	19.7576	21.1245	23.1042	23.9763	25.7738	29.1031	30.0838	30.5146	33.614
19113	19.3957	21.8618	24.6079	26.4058	29.6691	31.8359	38.5482	38.3659	40.7955	43.9758
19115	17.0773	20.8332	20.5738	21.659	23.7556	24.6527	29.2689	30.974	32.1368	38.5146
19117	17.7065	19.1774	20.0977	21.3639	23.2655	22.0971	26.7088	26.7349	27.8669	31.644
19119	16.1936	18.1062	17.4253	22.0667	22.9919	24.4885	29.9659	34.6022	41.7434	53.9179
19121	17.6068	20.3852	20.2253	22.9228	24.2757	25.0501	31.0565	35.391	36.4157	39.133
19123	16.0632	20.1514	19.9983	22.5646	23.7361	24.3811	30.9302	31.8031	32.6025	38.1198
19125	17.9691	22.3866	22.1972	24.5308	25.6019	26.6089	32.7838	32.5797	32.8669	38.1043
19127	20.2648	22.9734	23.8164	24.8205	26.9726	28.9526	31.6842	34.3738	35.2695	37.9538
19129	19.4083	22.2433	20.9218	25.4457	28.6178	29.875	37.1573	41.5396	42.3439	48.1093
19131	15.8844	20.2327	18.5258	24.6468	27.5472	27.1852	30.4553	31.7937	41.0273	54.026
19133	17.3211	20.9474	17.425	21.618	22.332	23.6349	30.3888	31.3286	36.8734	47.0855
19135	14.6866	17.8564	18.8342	20.8638	23.6517	24.2048	29.7417	32.5175	33.6708	37.6361
19137	18.0884	20.4165	21.4512	22.9547	25.3257	25.6795	32.2323	31.8375	35.0064	43.207
19139	18.6546	21.6917	23.3495	25.6264	27.83	28.0178	32.1647	35.5459	35.9252	41.7212
19141	15.8926	22.0959	20.464	24.0509	25.6983	26.2946	31.9519	36.3323	42.4124	53.4243
19143	17.0938	22.1817	19.9048	20.8341	23.6442	25.8432	31.216	34.6393	39.1627	52.3366
19145	17.0872	20.0335	19.5775	22.6758	24.9553	25.9224	29.5567	32.0404	32.1938	37.4582
19147	16.979	21.1363	21.7611	23.1495	23.701	24.9473	30.3705	34.0787	40.3456	50.4803
19149	15.6009	19.7733	17.2242	23.1287	25.0698	27.4658	33.4803	37.3445	43.381	53.2163
19151	17.1205	22.6126	21.0476	24.892	23.4439	26.512	30.6289	34.2188	39.7169	53.6388
19153	20.2953	23.2215	26.4505	28.5994	32.3765	34.3667	40.1882	43.7383	43.015	46.5754
19155	17.4001	19.1471	21.3933	23.4757	24.0183	26.512	32.2473	35.083	35.2543	39.7524
19157	17.2945	20.7115	20.1851	23.1566	25.9394	27.4094	33.4436	35.2999	36.8412	42.7411
19159	16.0933	18.8513	17.3886	18.5435	20.6977	19.3696	25.8457	26.9125	28.9885	34.7264
19161	17.5187	21.6508	19.957	22.551	23.3061	24.6311	30.267	36.066	44.8875	52.7118
19163	19.5238	22.2508	24.8421	25.8896	28.0176	30.1347	35.1056	39.3092	43.4871	45.8804
19165	16.4375	18.7936	18.1532	23.3035	24.4969	25.3768	31.3218	34.2044	44.371	54.3503
19167	16.1616	18.0227	18.8676	22.6578	24.4367	25.7133	30.3508	34.7889	37.4467	49.9815
19169	15.8155	18.1916	20.259	22.5106	24.6587	27.5645	31.6618	35.5819	40.0712	40.57
19171	17.1024	21.8203	20.2875	23.112	24.6243	25.53	28.3263	30.3169	35.3406	40.435
19173	14.9761	18.2722	17.0375	19.9413	19.4757	18.8897	26.0635	30.0695	36.4491	47.4882
19175	15.273	18.2345	19.3497	21.7499	22.8508	23.5619	27.4047	29.8052	32.4652	35.4607
19177	14.2096	18.3139	16.3725	18.4405	20.9951	20.6898	25.1413	26.2592	27.859	34.9455
19179	16.5554	18.423	20.9745	21.199	23.3582	24.461	26.7129	29.3694	30.6193	33.7128
19181	17.2396	20.2028	21.4279	22.9033	24.7445	27.1758	31.8488	35.5506	38.2884	42.1114
19183	18.0851	23.2012	21.8376	25.1047	25.53	28.1988	34.3929	35.5367	38.6727	44.2411
19185	14.7314	17.7011	17.872	20.8552	20.7305	20.1451	25.6914	26.1546	28.0907	32.4079
19187	17.0432	20.7826	22.8974	22.3076	24.2179	27.259	30.3278	32.578	37.2355	41.1938
19189	16.1895	22.276	19.3334	24.5077	24.9805	26.2309	27.6811	31.4398	34.0643	40.1801
19191	13.7597	16.0708	15.3017	20.2007	23.9289	24.5241	30.4003	35.2749	39.0869	41.3723
19193	17.7665	21.0065	21.8864	23.6441	25.9727	27.9829	31.6337	32.4632	33.308	37.3534
19195	15.4951	22.0363	17.3924	22.6177	25.1937	25.4967	28.1843	29.2627	35.4035	39.3421
19197	18.1068	24.8581	23.1419	24.7691	24.4278	27.2262	35.3371	38.8288	39.4718	51.9281
20001	14.1492	17.5283	18.2383	20.8729	20.7571	22.4657	25.854	28.9129	33.7861	37.3092
20003	11.9107	17.0313	17.789	21.9152	19.6662	20.6351	26.8381	27.7186	31.2662	36.4419
20005	14.4659	17.8045	17.8667	20.6352	21.1729	22.4812	25.9291	27.6818	28.0349	31.0825
20007	16.7841	20.8608	24.2077	24.5782	23.2598	22.5388	26.832	35.2305	38.92	52.0284
20009	18.0663	20.5066	23.732	24.9327	25.0092	25.4563	29.4663	35.212	37.3876	48.0181
20011	15.1492	18.9349	21.2658	25.0633	22.1896	23.3863	25.6483	27.8552	28.656	32.4213
20013	15.3186	17.9917	16.5098	23.0036	21.7734	23.2993	29.2306	33.1187	35.6386	44.0201
20015	16.8895	22.3724	23.7641	24.3367	25.7972	28.2588	33.4513	34.3338	36.4815	40.7224
20017	12.3702	18.5984	21.8258	21.0989	22.3757	26.4152	34.7026	38.3856	49.6173	60.3309
20019	15.8566	15.5513	16.5622	19.2267	19.2493	20.2775	25.8821	30.8732	33.4605	39.3294
20021	13.4468	15.1278	16.9363	19.0124	19.3988	20.8988	24.8713	27.8013	32.5156	35.846
20023	17.5355	21.6352	18.6302	24.0097	29.9687	29.5326	28.777	25.983	34.0706	38.7479
20025	21.399	22.1645	23.8819	27.6183	31.4169	26.9233	29.7198	32.8225	33.5575	41.4885
20027	15.2305	21.6304	19.6088	22.6816	25.7343	26.776	31.5761	37.0548	41.8368	48.1832
20029	14.7454	17.8963	19.3333	22.1716	24.2177	24.632	26.1461	28.5543	30.6731	37.3003
20031	12.3948	17.1587	21.3441	24.6802	22.5172	25.4379	31.5493	36.738	41.496	49.9665
20033	20.2657	20.2783	18.7302	24.4653	29.5433	24.6914	30.9187	34.1528	35.9571	47.4384
20035	16.1227	18.4694	20.8052	22.0739	22.9318	24.2692	28.3355	29.6806	31.4215	36.0027
20037	14.0809	17.0925	19.1104	21.425	22.2815	23.4605	26.2988	27.4464	28.6796	31.6947
20039	12.6131	20.9894	22.2958	27.1582	25.9479	24.7343	31.5514	34.6474	36.8531	46.7034
20041	15.1697	19.1108	20.6913	22.6277	22.5879	25.1653	29.4214	30.7255	34.7415	40.4091
20043	14.8161	16.0144	15.9553	22.4849	21.3458	22.816	24.5296	27.664	31.3571	38.3889
20045	14.4993	17.4974	18.8925	20.9535	22.1669	25.0063	30.3758	32.0422	32.4041	35.3972
20047	19.2421	22.9238	17.2628	28.0459	27.7649	27.8426	32.3716	38.1005	45.5549	59.6551
20049	14.0115	17.5012	17.9827	21.5327	20.3517	22.7599	25.0242	28.5215	30.6801	40.142
20051	12.5773	17.182	20.5497	23.2888	24.9604	25.9762	30.7849	35.0258	39.3999	48.4259
20053	15.7313	21.0429	20.7161	21.0839	22.1388	22.9723	27.3071	29.1993	31.9972	38.8518
20055	17.2286	20.0266	21.3776	22.8899	23.4708	24.933	25.8776	27.7989	32.9266	37.429
20057	19.4868	21.1799	23.3086	24.8489	25.0876	25.6414	26.8345	28.3102	30.8722	34.5532
20059	15.1082	19.0329	19.8735	21.6549	21.1434	24.4601	28.8679	30.0718	31.8426	34.2484
20061	25.1409	22.9822	22.2023	23.209	24.865	24.603	30.9781	37.5222	41.032	38.9861
20063	20.5213	23.0562	18.7554	30.8801	36.6094	26.3219	31.804	34.4655	40.8476	52.0977
20065	15.9205	17.9038	17.8864	21.3498	24.9224	24.1234	34.0769	37.6984	46.3635	56.156
20067	22.5596	19.7952	22.6372	21.6821	24.6473	26.4888	28.5418	34.7635	35.7373	41.132
20069	24.3842	24.2997	22.4558	20.7508	26.3572	27.1224	32.5611	35.1224	40.4185	49.5515
20071	29.4944	24.2925	27.0288	37.3648	36.9972	32.6391	37.8542	41.3118	47.2978	63.8258
20073	15.0676	19.2226	20.0999	20.5982	21.5715	21.6365	25.9128	27.8844	31.9756	37.1142
20075	18.6343	23.2491	18.8704	32.5642	31.7346	26.2638	29.983	37.561	39.01	45.053
20077	18.7587	23.6166	22.4091	24.018	25.2121	24.1531	29.0937	36.5796	39.9405	54.2791
20079	16.9315	20.3883	21.4381	23.2663	25.708	26.867	31.4523	33.7332	35.915	39.3804
20081	29.0857	21.4619	24.5263	30.2003	30.5443	36.783	36.984	44.9892	50.4296	62.3713
20083	20.2289	28.6733	17.051	23.3921	29.4537	28.1746	31.0912	30.3435	34.0901	42.666
20085	14.7636	17.4899	17.7507	23.2226	23.3385	26.7163	31.0552	31.604	32.8715	38.4932
20087	17.2106	19.2061	19.7335	24.124	23.9035	25.0559	28.4783	29.362	32.8739	35.9931
20089	15.4348	21.3023	16.0916	22.5586	27.0366	26.7328	26.8778	31.5295	35.4134	50.4366
20091	24.2529	28.0818	32.0934	36.7542	40.0493	43.8753	54.2013	51.6412	52.2882	57.7269
20093	20.4621	24.459	18.8208	30.1248	34.6919	25.2558	25.0907	31.612	34.2063	45.0307
20095	14.8197	20.1469	18.2096	21.0487	23.4251	24.4482	28.4811	33.277	37.6999	47.5164
20097	17.0204	20.2709	18.86	25.1689	26.4626	24.8752	30.7935	34.2519	41.2738	57.3474
20099	16.2749	16.712	18.1767	21.2693	21.2353	22.5294	26.8198	30.1554	33.2947	38.8263
20101	21.7009	23.1569	26.3482	30.5088	31.0106	26.859	31.4951	35.0417	38.9332	55.7992
20103	16.0607	19.6109	21.2407	22.2299	23.4055	25.9485	31.2394	33.0073	34.3822	35.9464
20105	15.7814	22.1882	20.3923	21.9682	24.1235	22.1215	26.7785	27.4638	35.3761	43.768
20107	12.8373	20.4877	16.7856	21.9459	21.0153	23.3911	26.127	27.1468	30.5082	31.5768
20109	17.9019	18.7763	22.8508	26.2801	25.2326	24.2044	28.273	35.0427	39.8567	49.7562
20111	13.2835	19.0863	20.3675	20.9442	21.8208	23.5803	25.7432	26.6554	28.3541	30.5373
20113	16.623	19.6276	21.8702	24.0495	25.76	27.2008	32.0472	36.4461	38.1886	44.6155
20115	13.9263	17.4236	18.3892	21.1539	21.4124	22.2154	24.5328	29.3297	32.1188	38.1718
20117	14.9249	19.7285	17.2123	24.5194	25.1216	26.9763	31.1703	38.11	38.3083	51.71
20119	22.4869	26.2302	20.0664	28.0157	27.8432	29.1664	30.8366	32.7255	37.2263	51.7813
20121	15.1437	18.5739	20.4179	24.4767	23.8177	27.33	32.092	34.1923	38.7408	42.518
20123	15.835	23.0516	18.5913	19.6643	26.3531	26.5534	30.082	32.2974	37.4132	45.8021
20125	15.3375	18.7077	20.5161	20.9637	22.2293	23.7738	26.2762	28.5704	31.6345	34.9877
20127	13.0585	19.1434	17.9707	21.9393	21.3697	22.0095	27.3098	29.0528	34.3325	41.2603
20129	17.8138	17.7784	19.3371	28.1539	22.7065	24.1292	31.6743	39.1491	45.6418	52.5805
20131	15.0809	17.8932	16.7597	23.2502	25.2316	25.9488	31.5951	32.8366	39.2692	48.7622
20133	15.0056	18.1996	19.866	22.1652	22.4993	24.3099	26.2285	29.118	30.7583	33.8591
20135	17.9114	22.8836	23.4639	27.6465	29.8233	27.4084	36.1334	40.3	48.935	64.7502
20137	15.2068	21.084	18.8371	22.2796	23.2278	23.9658	31.182	30.3206	34.4883	39.8994
20139	14.2161	18.0184	17.8829	22.5881	21.8023	23.4346	27.1142	27.5693	30.5516	35.6417
20141	16.3031	22.5852	19.3737	22.4289	26.74	25.5675	28.1637	30.2379	36.6646	44.9848
20143	16.7243	21.765	18.5337	22.0388	23.0806	23.9813	28.3834	28.338	31.5926	36.8154
20145	19.8851	20.2852	18.6599	23.7128	27.5749	26.6238	28.9495	31.5936	34.1175	42.8007
20147	16.5899	19.6193	22.3314	23.5044	24.7905	27.5487	31.9084	35.1804	37.9375	48.7745
20149	15.2725	19.1626	19.4952	23.5721	22.5824	25.6606	30.2457	31.9401	34.1772	37.5059
20151	19.4071	21.1955	21.0027	25.9229	25.1915	26.944	32.2255	34.2587	37.8123	45.2639
20153	17.2154	19.8556	17.0584	25.2353	25.266	25.7306	30.8896	34.9978	45.962	59.1722
20155	17.0652	20.3251	21.3105	23.5402	24.7159	26.6767	29.7025	29.7772	31.9713	35.2567
20157	16.0146	18.3249	15.9644	22.2879	25.1811	27.109	26.4101	27.8488	31.9104	41.6962
20159	17.174	20.7621	21.8221	23.803	24.1589	21.8512	27.1694	26.2216	29.9209	37.1234
20161	19.574	19.669	20.5908	22.6731	22.1735	23.7524	28.0017	32.7531	43.0395	41.8231
20163	16.5816	21.0239	20.9263	21.5089	23.3149	23.6035	27.6927	29.2429	31.245	37.8984
20165	16.7008	22.67	22.88	23.4556	24.0801	22.0626	30.9202	31.6392	34.2924	40.7274
20167	16.6734	23.9357	23.2194	26.5997	27.5867	24.406	28.6268	29.4802	32.5833	38.7563
20169	16.5865	20.7175	23.6226	25.2372	29.4496	30.1468	35.4371	34.9714	37.2643	41.8935
20171	20.9311	23.874	21.7092	29.4483	31.4652	30.6075	38.6896	37.4186	36.2721	45.2121
20173	18.5212	22.2918	25.9992	27.5947	29.4307	31.1239	35.2849	37.3965	36.6213	40.4572
20175	18.5864	21.8329	23.0465	25.6923	24.279	25.9368	27.5841	28.8995	29.1553	32.4525
20177	18.9463	21.9111	24.7661	27.5189	28.4669	30.2104	35	35.3639	36.8217	40.1818
20179	23.2372	31.9341	16.716	25.6501	25.4422	27.5044	31.1968	41.4595	48.0373	61.6626
20181	18.9283	20.7325	22.3931	24.9415	24.8565	26.6613	31.7151	31.9659	40.0546	45.2832
20183	16.2422	19.7893	17.8905	21.5844	23.6157	26.4371	28.5103	32.5867	34.7743	47.396
20185	20.2331	23.0566	20.4624	24.1251	25.0226	25.333	29.3085	31.8288	38.0371	48.6807
20187	27.5289	28.4406	18.2138	25.1625	36.2862	32.259	32.8546	39.4112	38.8751	51.8112
20189	22.1834	26.6276	24.9598	32.099	27.6844	29.7726	35.1271	34.1316	35.5894	44.1598
20191	16.0303	20.2902	21.9934	23.1983	24.876	25.4504	29.4932	32.2822	35.9561	41.5928
20193	19.6473	22.4885	21.7127	26.4344	24.3506	26.5798	30.0883	31.2167	35.2444	40.6314
20195	17.7507	21.9282	19.9154	22.3037	25.1591	21.876	26.8177	28.5603	37.2623	40.8194
20197	14.9802	17.4508	18.3608	23.2627	24.4641	29.0839	33.5762	36.1711	37.846	41.8696
20199	21.9606	20.4406	18.9524	22.2317	24.0518	25.9133	30.9775	31.8622	39.9858	53.0736
20201	13.4896	18.9971	15.6389	21.9028	22.5196	22.7763	27.3187	28.4955	33.9724	43.7757
20203	27.3047	21.2046	21.9061	39.8318	48.1563	38.4407	33.0044	39.6108	40.6537	60.2686
20205	16.1158	17.5028	17.6747	20.7032	20.3882	21.8865	26.0394	29.9	31.8595	36.293
20207	18.4373	15.2691	15.7978	19.7911	20.6584	19.8458	22.8197	24.799	28.1918	35.3505
20209	16.1977	18.1861	19.9934	21.031	21.1564	22.1741	24.3149	26.2839	27.6946	28.4338
21001	10.1583	11.1769	13.2271	15.5821	17.9925	19.2487	21.7585	22.9177	25.0816	26.7286
21003	11.1613	12.7185	15.7459	17.4897	16.6789	20.7058	25.3951	26.2778	26.7414	28.6555
21005	14.7619	16.6144	18.2496	20.8868	23.3539	25.3285	29.9231	30.4156	30.8366	32.8017
21007	15.2215	17.0826	18.1279	19.7865	23.6168	25.1745	30.798	32.0054	32.6041	38.629
21009	12.0612	13.7306	15.4684	18.439	19.9936	23.478	27.1845	27.7388	27.7191	29.9791
21011	11.2727	12.804	13.7348	15.1689	17.409	18.1432	23.9359	23.871	24.8458	27.7162
21013	9.83072	12.3873	14.3098	14.8478	16.1073	17.8852	20.7086	22.1554	24.9985	25.8238
21015	15.7627	18.1102	21.0973	22.6254	26.8877	29.4863	36.698	35.1796	33.8545	36.661
21017	15.746	16.7724	22.028	25.041	23.6898	26.3438	35.9302	32.3269	29.6543	31.6281
21019	16.8161	19.1497	21.1431	22.2717	25.5704	26.948	29.7483	30.5985	32.108	32.5943
21021	13.8721	16.2349	17.3549	19.7883	22.4346	24.6158	29.7829	29.4886	29.6501	31.0124
21023	11.5945	13.8163	14.2058	16.6388	18.7776	20.6123	27.0165	27.5624	29.2549	32.3851
21025	7.93103	9.97637	13.8823	14.5441	15.7548	17.5809	19.9639	23.8172	27.4864	29.2387
21027	11.2964	12.7802	14.4771	15.9237	17.8013	20.161	24.0597	24.3445	26.069	30.3576
21029	11.9767	13.9994	16.1215	17.83	20.1699	23.7203	29.2442	29.2793	29.3019	30.5749
21031	9.26656	10.8786	12.47	13.2216	16.2882	18.1671	22.9741	23.9105	25.3805	27.4384
21033	13.7464	14.9739	17.5088	17.9017	19.8657	23.2216	26.5106	28.6163	28.5902	32.6259
21035	12.1475	14.3568	17.1333	18.9046	21.7415	25.6657	29.4504	28.0678	29.1137	30.0654
21037	15.1087	16.3726	19.5721	21.7904	24.1994	26.6084	32.5612	35.0459	35.6792	40.0598
21039	12.1956	14.7777	15.2141	20.0952	22.587	24.1678	27.3971	28.8765	28.5525	37.1507
21041	13.766	15.0614	16.6689	17.8335	21.141	22.8042	27.3508	29.1995	32.8489	31.9439
21043	10.1499	11.0291	13.3846	14.2338	16.4709	17.1963	20.8266	21.8454	24.2587	25.9005
21045	8.47008	9.85529	11.762	12.3201	15.8177	17.9458	21.8953	23.598	24.411	26.4978
21047	15.6339	18.526	20.1812	19.9966	19.0755	22.2489	26.9291	31.8493	31.254	32.2077
21049	15.2476	17.1286	19.1512	22.608	23.5418	24.7649	32.397	33.0963	32.7313	34.7595
21051	7.57386	10.2779	12.342	13.2066	13.8736	15.2885	17.4284	20.0078	23.6343	24.4405
21053	7.97333	9.30483	10.4355	12.243	13.9748	16.0995	20.6658	22.9802	25.0494	27.2348
21055	11.2419	13.3712	15.0133	15.5701	18.1918	20.712	23.7435	26.0318	26.4209	30.3756
21057	9.14859	10.7073	10.9446	13.1516	14.8427	15.8596	20.9202	21.7423	25.4571	26.3704
21059	15.1437	17.0655	20.2583	21.6008	23.5653	25.8122	30.3478	31.6294	33.3928	37.7531
21061	8.88861	10.4227	11.5156	12.5081	14.596	16.5955	19.5628	22.5397	25.0204	28.8205
21063	6.72827	10.4626	10.7754	11.1947	12.5697	13.6555	17.0542	18.7689	18.9991	20.4719
21065	10.3093	12.4224	13.1684	14.418	15.4194	16.8785	20.7041	21.5714	22.9893	24.4018
21067	17.8205	19.9671	22.5109	26.5337	31.1424	32.9594	38.0146	39.1053	38.4579	40.6607
21069	11.5642	12.3358	13.4585	15.1637	17.693	19.0484	23.8798	24.2024	24.7342	27.4022
21071	10.6037	15.0022	16.3232	16.715	17.3439	19.164	21.7845	25.1965	29.2107	31.0957
21073	17.5297	19.8359	21.5678	23.1882	26.4633	29.2099	34.4458	35.39	36.3239	37.7198
21075	12.6776	16.354	17.8513	20.3957	20.514	25.1165	25.4563	27.8434	27.1068	32.7047
21077	12.2787	13.6163	16.8288	16.6659	18.0006	20.3939	25.081	25.7025	25.5095	30.3345
21079	13.859	15.7197	15.9105	18.3088	20.5734	20.9437	25.5104	26.2395	25.6283	28.2031
21081	13.3155	14.5642	17.1024	18.7707	19.7173	21.2744	26.1412	26.9226	28.3505	30.146
21083	13.6795	15.5306	17.5473	19.4703	20.9065	23.6927	26.7523	27.3855	28.0524	31.934
21085	10.672	12.1658	12.9756	14.9613	17.1957	18.7634	22.5349	22.984	24.2702	26.5929
21087	11.9493	12.7459	14.443	15.948	17.2658	18.8835	21.2917	23.1154	26.1094	28.3144
21089	12.2666	15.2231	19.114	20.0824	21.8149	22.8482	26.133	29.6796	34.6436	36.9754
21091	16.7133	19.2232	18.9742	21.1886	24.8655	24.3786	24.6244	25.5994	28.9989	32.6633
21093	21.7729	21.2566	20.1638	22.2541	23.4583	25.339	31.1822	34.1126	36.1773	37.6642
21095	10.6158	14.6946	16.1545	14.796	16.3995	17.1183	20.0506	22.9136	27.5442	26.7333
21097	13.6173	16.223	17.3423	19.1543	21.158	22.2025	27.2572	27.711	27.8864	30.616
21099	10.8528	12.6476	13.7578	15.3411	16.9793	18.1932	20.8809	21.3149	24.2258	26.7674
21101	14.3839	18.4405	21.192	23.1182	23.6223	25.9625	29.5994	31.4115	30.0705	34.0132
21103	14.9457	16.5906	17.2319	18.3026	21.7852	23.1063	28.6795	29.8011	29.5252	32.2811
21105	9.85628	14.4354	15.3703	18.0663	19.9602	23.1136	27.7807	35.4207	34.0717	48.2387
21107	16.5804	20.2732	21.4919	21.5299	23.4318	23.7032	26.9106	28.5877	30.2546	33.5026
21109	7.98841	9.61047	9.96754	11.6769	13.1799	15.0403	18.2753	18.4175	19.9449	21.3996
21111	18.5192	20.1841	22.7322	25.4776	29.5778	32.4125	38.4482	40.9366	39.5385	42.642
21113	14.3122	16.6581	17.9955	20.6317	22.2259	24.7724	31.6574	30.5747	30.6153	32.7748
21115	12.2016	15.7092	16.8936	17.649	17.4269	19.9741	22.8615	24.749	26.6834	27.6906
21117	16.0668	17.5094	19.7797	22.234	26.2665	28.8141	35.8952	39.4593	37.8331	40.7373
21119	7.15437	10.5175	12.3405	13.319	15.1619	16.737	19.9674	23.5851	26.5945	26.049
21121	8.53663	11.4914	12.2917	13.0417	14.7197	16.2439	20.2745	24.3196	25.5939	26.5299
21123	15.3653	15.4286	17.9064	21.0317	22.728	23.1126	28.8269	30.7509	33.3219	36.0155
21125	10.1591	14.0127	15.0439	16.9814	19.0138	20.9731	24.8135	25.3615	26.8861	27.7953
21127	8.77859	11.285	13.3247	14.6334	15.7932	16.5	18.7804	21.3473	25.4633	27.6697
21129	8.64374	10.3942	10.7632	12.075	14.3126	16.1642	19.4867	21.5782	22.546	25.6851
21131	6.82498	10.3566	11.6959	12.2559	14.8404	18.9146	20.4965	22.6315	26.9584	26.8858
21133	12.2894	14.4891	13.7207	14.0057	17.0278	17.7285	21.5116	24.5443	27.6034	26.6527
21135	10.0243	10.9369	12.6632	12.5152	14.135	15.9288	17.6798	18.8713	20.7372	21.6656
21137	10.2795	11.5847	12.8171	15.183	17.3776	18.8063	22.2991	22.6089	24.5754	26.0327
21139	12.7517	15.1782	17.6355	19.2738	21.7351	23.2024	25.9448	28.9285	30.7513	33.0476
21141	12.4679	13.3273	15.3782	18.2626	19.426	22.5328	25.8135	28.035	28.6623	30.7921
21143	10.5258	13.4167	15.2169	16.3051	17.324	19.4102	23.0789	25.7967	27.4624	30.5661
21145	16.5458	19.1024	21.8722	22.7993	26.3398	29.2513	34.2622	36.1474	37.4329	40.5489
21147	6.52299	8.94048	9.6872	10.0098	11.9206	14.6866	16.7744	18.2762	19.9714	21.2558
21149	11.8889	15.7029	17.7246	18.6577	19.6495	21.4939	27.3899	31.0592	30.3428	38.2172
21151	12.6869	14.148	15.4723	17.945	20.2119	21.3186	24.862	25.5364	28.0932	28.8997
21153	7.11465	12.0515	12.2248	12.7065	13.3036	16.2545	19.5885	20.7163	23.3919	24.7897
21155	10.4126	11.9547	13.434	15.7931	18.4961	19.6318	23.8429	25.3454	26.2823	28.7518
21157	13.5862	15.7701	18.9451	20.4203	22.7649	25.9222	29.9157	29.7512	31.114	34.3694
21159	7.77914	13.4318	17.9491	18.1174	17.7534	18.0884	19.7595	20.2896	25.0854	25.4395
21161	15.2438	16.4135	16.6191	18.602	21.2779	22.5751	27.5295	29.7385	30.0672	33.0399
21163	17.6042	18.3849	16.1962	19.4783	21.5728	22.3266	25.0008	26.0928	36.0675	38.1053
21165	8.9846	9.10268	10.0107	11.8043	14.2413	14.7911	17.9132	19.7035	22.0843	24.4581
21167	13.537	16.1486	18.9543	20.3693	21.9924	23.6388	28.7301	28.3334	29.3616	30.9265
21169	9.40574	10.3433	11.4345	13.2161	16.376	18.0854	19.4352	21.0226	22.0355	23.6583
21171	8.87314	10.6759	13.2799	15.3684	18.1217	20.41	21.1586	22.7623	24.5957	26.669
21173	13.2963	14.84	16.0843	17.8358	19.7137	20.6643	25.5356	26.1119	26.8012	27.8835
21175	8.04569	10.8077	11.9732	13.5912	13.659	13.9868	17.4966	19.5794	22.0672	23.2212
21177	13.6696	16.3603	18.3067	18.3228	19.4416	20.5329	24.3685	24.0795	25.7158	28.8774
21179	12.5409	15.0513	16.9568	18.5524	22.2005	25.1328	30.3233	30.7139	31.0649	34.1809
21181	12.7991	14.041	14.8791	16.6331	18.5124	19.9261	25.7985	26.49	27.345	29.642
21183	11.6702	16.4715	16.6453	17.0632	17.7044	19.6568	23.3687	24.9778	27.8214	30.8602
21185	15.6975	20.3365	21.4136	27.6225	33.2824	34.114	39.6876	39.7873	41.5056	46.9773
21187	11.6859	14.2367	14.0007	15.6224	18.2778	19.7222	23.806	23.7462	26.2869	30.1918
21189	7.02945	8.67473	9.13756	11.0912	12.3295	15.5838	20.6603	22.1211	24.3148	25.8574
21191	12.2852	14.0469	16.4484	16.93	18.6586	20.7702	25.0069	24.8889	26.7918	29.6714
21193	12.3251	16.7893	17.4821	18.1647	18.6531	19.3521	23.6797	27.6203	30.3636	30.8179
21195	11.2086	17.1077	17.998	17.6926	20.1469	21.0231	24.3684	26.7957	30.4701	31.5241
21197	9.97788	11.6765	13.0139	13.9795	15.3948	18.478	21.3653	23.3528	25.8634	27.1292
21199	11.5535	13.3771	15.4789	16.9676	19.1215	20.7494	25.5628	27.1242	28.7839	29.9192
21201	11.6017	12.4819	12.416	14.9326	16.3756	17.9463	22.852	23.5633	25.3449	27.7474
21203	8.78575	10.1011	11.9259	12.9565	15.2647	17.1309	19.5342	21.2123	23.38	25.6607
21205	8.77038	11.0833	13.9168	14.4487	15.6565	17.7179	21.4792	24.478	26.2047	27.2027
21207	10.5688	10.6965	12.4823	14.2475	18.386	19.5134	21.8256	23.8746	27.463	28.7012
21209	14.0607	16.1137	18.0034	22.3283	25.728	27.7806	36.2894	33.0984	32.5876	35.9106
21211	15.9324	17.7995	19.5219	22.0287	26.2858	28.0733	35.1329	32.8719	33.39	36.0312
21213	13.7761	14.3568	16.3032	18.8404	20.3811	22.8585	28.14	30.0629	29.2618	31.5971
21215	13.1441	14.0713	16.4919	18.1556	21.5336	22.3882	27.5	26.9624	32.3937	36.1953
21217	13.1021	14.9099	15.9909	17.5887	19.9285	21.8537	24.1633	26.2114	27.8085	29.9439
21219	11.9154	14.1537	13.7646	16.5886	18.8943	21.5546	25.5485	26.7461	26.4088	30.3099
21221	13.1968	15.5246	19.2887	18.6361	20.2311	22.6198	28.4324	33.6235	33.4442	35.2697
21223	12.2568	13.3568	15.3076	16.7348	12.6762	15.7987	19.6093	20.9716	22.3711	26.0195
21225	13.9197	16.3391	20.0562	21.2654	24.5146	24.3065	27.5874	32.6379	30.8753	38.4122
21227	12.8582	15.7459	17.676	20.3634	23.0267	25.6614	29.9398	31.5138	30.8742	32.4782
21229	10.5608	12.5657	15.3293	17.3846	19.3042	21.2681	25.1682	26.0242	26.7929	28.7424
21231	7.89475	9.56414	11.8138	12.2457	14.5739	16.4933	19.6328	22.0738	22.6817	24.0847
21233	13.3867	15.7489	19.4301	18.8843	22.4392	23.1704	25.8335	30.6159	29.7722	36.538
21235	11.1804	13.8596	14.9561	15.8254	16.8694	19.2481	22.6644	24.2641	28.4879	29.2623
21237	8.39739	10.4628	11.9927	12.5705	13.8079	16.2556	19.1249	20.5908	22.5776	25.4663
21239	17.6531	17.8928	23.2295	34.4917	32.2612	33.5357	44.2926	44.0176	40.5161	43.65
22001	10.647	14.3633	16.0996	17.8228	17.4721	20.3616	23.5139	27.0091	31.5073	35.6603
22003	10.769	12.6421	14.2764	14.2344	14.8971	17.7611	19.6197	21.803	23.3666	24.7507
22005	12.6811	16.2213	19.638	19.7649	22.2103	25.9077	28.9115	32.9459	38.4144	46.3072
22007	10.5547	14.4409	17.7077	17.8448	17.8709	20.8817	23.7207	27.9421	33.4729	36.6838
22009	9.323	11.139	13.105	14.7834	15.7156	19.3978	21.1831	24.7824	29.5129	32.5136
22011	13.4182	15.5673	17.9879	18.4451	20.3042	22.1747	23.5588	26.2555	28.7619	30.843
22013	10.7154	12.2815	15.0106	16.6647	17.1876	20.604	21.8218	25.9842	31.4963	32.0727
22015	14.924	16.5153	19.3766	21.2756	23.1647	26.1264	28.1853	31.7637	35.5695	36.5265
22017	16.4023	18.8205	21.4961	24.0722	25.0978	27.6233	30.4516	36.1244	39.48	42.7168
22019	14.2838	16.5815	20.9538	20.2536	22.9501	25.91	27.6974	30.6784	33.7871	37.3285
22021	10.0378	11.9934	14.1264	16.4118	17.3926	19.9839	21.7366	24.7339	28.1338	29.6895
22023	13.2386	15.3347	19.493	19.9431	19.0989	19.2525	22.7848	22.4127	33.9776	36.2269
22025	9.10738	11.3765	12.6286	14.5462	16.4033	20.2252	22.0768	25.678	28.9724	34.8047
22027	10.78	13.0073	15.6369	17.3597	17.2467	20.3043	22.1487	26.7384	28.3346	31.0375
22029	11.8928	15.6932	17.4139	16.9446	17.3843	19.7043	20.3215	25.7671	25.9672	30.4796
22031	11.6728	13.5324	16.5223	18.3356	17.8408	20.7679	23.2597	27.7695	31.2076	36.4998
22033	16.5838	19.4693	23.6676	24.3994	26.6888	29.6058	32.6735	37.4083	39.4092	42.2136
22035	9.07332	10.7829	12.6656	14.41	14.3636	17.6008	18.4049	22.5113	30.614	38.0479
22037	9.78191	12.2812	15.8275	17.4789	18.8998	22.598	24.0959	29.8651	32.0849	34.672
22039	9.23526	12.4845	15.1384	15.4278	16.206	18.7255	19.852	22.9595	27.8433	30.5797
22041	9.43952	9.97807	11.5111	13.2414	15.7523	19.7093	21.2872	24.2171	28.5628	33.8396
22043	10.8331	12.0993	13.998	14.9213	16.4743	19.1467	22.1791	23.572	24.7031	27.0931
22045	11.8897	15.5775	20.1474	19.7564	20.0347	21.7422	24.6027	30.8316	35.1817	40.5445
22047	11.4617	15.1753	17.6074	18.1569	19.5901	21.7809	22.5314	26.6624	29.4856	32.3083
22049	11.6962	13.4975	15.4585	17.1812	18.2542	23.2751	27.5022	26.8399	27.7784	29.6854
22051	17.7117	19.7252	23.7051	25.6632	26.8152	29.6749	34.0215	36.7049	42.224	44.8719
22053	11.1018	15.1656	16.5257	17.0726	17.5961	19.4485	21.5797	26.2898	29.9156	33.2615
22055	13.9367	17.5243	25.1997	26.3188	25.2923	27.3091	32.6799	37.7183	44.2038	49.4615
22057	12.6585	16.3946	20.9057	19.4066	19.5691	22.0609	27.6157	31.811	42.4347	48.3915
22059	10.6655	12.534	14.9471	17.9933	18.0454	19.7913	20.8365	24.7692	29.117	32.6262
22061	11.5757	14.005	16.5002	18.6933	20.5467	22.3259	24.3754	28.191	30.4891	31.5127
22063	12.2826	15.0471	17.6443	17.9285	19.5305	22.6759	25.8486	27.6125	30.2209	31.8973
22065	10.0699	11.1125	10.7686	13.1491	14.62	18.0615	18.0647	22.2697	24.6926	29.6554
22067	11.2803	14.1356	14.9322	16.1611	17.8857	21.4873	23.3838	25.331	27.8101	33.0991
22069	10.3801	11.6737	13.5394	16.0405	17.0445	20.3802	22.78	28.2292	30.1605	32.8907
22071	16.8781	19.1956	21.7449	23.6227	25.904	28.9959	31.1448	31.65	40.1846	42.1438
22073	12.4897	14.5522	17.6998	19.6301	21.4446	24.7613	28.2392	30.7489	32.8023	35.0811
22075	14.2247	17.9304	21.9558	22.085	23.1118	24.4372	25.8504	28.1277	39.2678	37.1276
22077	10.4557	11.805	15.8453	18.2803	18.7205	21.37	26.0328	29.7239	34.6439	39.7006
22079	13.6386	15.8344	17.8318	19.9202	22.4293	25.9162	28.5455	34.8489	37.3434	39.2106
22081	12.9554	11.943	14.2687	16.3956	17.8446	19.6233	20.2445	24.6394	28.8139	34.3777
22083	10.9518	12.0633	15.4007	16.0586	17.6596	21.4761	22.3029	25.8726	30.0144	33.8514
22085	9.47629	11.1896	12.3719	15.006	17.2864	20.4835	21.8832	25.2509	27.8	30.5486
22087	15.2599	17.3396	20.9693	20.909	20.9965	23.8941	26.8179	22.1748	35.915	33.2468
22089	14.2624	18.1401	23.7865	22.5346	25.0584	27.252	29.5603	32.2154	35.7363	37.5591
22091	8.68504	10.5317	12.2533	14.3296	14.906	17.4631	20.2447	27.7686	34.6248	38.594
22093	12.3788	14.7003	19.0631	19.4041	20.6397	21.5327	22.6614	25.7818	30.2382	31.7508
22095	11.6223	15.6288	17.4968	18.7326	21.4541	22.5442	24.1093	30.1585	34.4528	35.3417
22097	9.08418	11.5659	15.62	16.3486	17.6657	19.8391	21.3937	27.5699	33.1763	36.4647
22099	9.58074	12.4061	15.8333	15.5188	16.0186	18.4176	21.2565	25.014	30.469	31.6658
22101	13.0449	16.4852	19.8733	19.4815	18.8393	22.1329	25.8754	30.3518	34.6764	38.4721
22103	15.3721	18.9862	22.8305	24.7022	26.9593	30.9871	35.7784	38.9736	45.1187	47.6892
22105	10.3988	12.9968	15.267	16.5064	17.7466	21.6043	23.5477	27.3093	30.5267	31.2692
22107	10.0201	9.64807	12.064	15.4703	17.4393	19.8363	22.6875	29.8512	34.1041	41.3027
22109	13.2194	16.1579	21.7599	20.3081	19.7281	22.1022	25.1678	29.5499	38.002	41.9457
22111	10.6223	13.6998	14.4488	16.6789	18.5178	22.4744	24.1683	28.0195	30.2289	33.6463
22113	10.8036	15.4798	17.7392	19.0509	18.4204	21.5156	23.2672	25.3593	29.7806	33.3327
22115	21.1312	19.9863	17.5732	20.3232	21.6702	22.7065	25.3227	33.3132	39.6861	40.3184
22117	12.1017	14.0091	15.6057	16.3893	17.2457	21.2177	21.795	24.3665	26.8087	28.4276
22119	13.7009	15.2392	17.8349	19.7941	19.648	22.1916	24.9612	29.2492	33.4748	35.0517
22121	11.2279	12.9289	18.0775	19.5444	21.7873	24.9368	27.5567	30.784	34.8869	37.5357
22123	9.96826	11.0241	11.8746	14.0396	14.4826	18.1553	20.649	23.5721	24.1526	27.4315
22125	8.58477	10.8583	13.6154	17.174	13.0719	17.2976	20.0369	22.5984	26.0543	29.2883
22127	10.4116	11.2176	13.6662	14.8587	16.1134	18.4029	18.6965	23.722	28.8064	32.014
23001	16.4946	17.2837	19.135	21.6768	24.9218	25.9231	30.3797	33.062	34.3696	36.2122
23003	13.9898	14.8355	17.0016	19.2522	21.9446	22.0586	26.292	30.3741	32.4186	35.2576
23005	18.3363	19.6509	22.0263	26.2181	31.9546	33.2991	39.6794	42.6817	43.9727	47.5204
23007	13.5682	14.7868	17.3742	18.5164	21.837	22.8709	26.8203	28.4083	29.7049	31.8049
23009	15.6887	17.4279	19.472	22.8236	27.0158	27.9242	35.1289	35.2319	36.5736	38.5956
23011	16.2813	18.4489	19.8705	22.6088	27.1691	27.8995	32.3542	34.0171	35.9379	38.265
23013	15.1752	16.7515	19.1751	22.9643	26.1583	28.2093	33.6691	36.9257	36.5009	40.1667
23015	17.3182	17.7263	20.9361	25.1352	28.7599	29.6629	34.2356	35.6115	37.7519	41.0069
23017	14.5346	16.144	18.4974	19.4486	21.4908	22.7845	26.6794	27.8428	30.3085	32.3219
23019	14.5825	16.4837	18.5423	20.8855	23.6284	24.9932	29.5797	31.8361	32.9953	35.3353
23021	13.6173	15.348	18.0158	19.0223	20.0369	21.6412	26.0182	27.3448	30.8271	33.4337
23023	15.7446	17.1832	19.8984	22.6494	28.2102	29.1849	33.1534	36.7027	39.4769	42.1898
23025	13.9338	14.2916	15.5836	18.3593	20.5319	21.5183	26.3915	27.6685	29.9976	32.5314
23027	13.4412	14.8947	15.3065	18.0083	20.9596	22.0499	27.8229	29.8756	31.0019	33.6657
23029	12.5613	13.8204	16.6947	18.2695	20.4684	22.0918	26.6073	29.0167	31.4233	34.6093
23031	16.9472	17.458	20.1459	23.8612	27.1668	28.1416	34.4237	36.5864	38.5468	40.8489
24001	15.5005	17.0089	18.516	20.4949	22.7529	23.15	25.5617	28.6296	31.4564	34.107
24003	20.7006	22.9737	27.1125	30.7137	34.3382	36.8043	45.8986	52.6925	53.9363	57.5292
24005	22.5061	26.1188	27.7069	31.9562	35.7397	36.8345	44.3268	48.6206	48.9154	52.103
24009	18.0411	23.1469	23.8843	29.9092	32.8185	32.7591	38.4829	42.9482	46.6058	48.1583
24011	15.9346	17.1944	16.2855	20.4146	22.3636	22.5473	27.6478	32.6714	31.9788	35.3271
24013	18.7085	21.5565	24.9565	28.4913	32.2621	31.8817	40.1863	42.6088	44.2107	47.0748
24015	17.6577	18.5477	20.5728	24.1826	27.5751	29.4986	34.7495	36.6081	37.883	40.8808
24017	19.6843	21.0073	24.5719	27.4529	31.5041	32.9063	38.0828	41.9965	44.4008	45.3743
24019	16.2591	18.5896	18.4969	21.7663	24.3469	25.1293	29.601	33.5373	33.7323	36.5503
24021	18.8005	22.306	23.869	27.0962	30.5928	31.9612	39.8886	43.7265	45.2942	46.1064
24023	11.6175	14.8938	16.1912	17.6971	20.3028	22.4427	28.0082	34.1728	36.6972	40.591
24025	19.6616	21.0691	25.3263	29.3644	30.6468	32.2277	38.7817	43.6333	47.3267	50.1502
24027	25.3795	26.6817	34.3784	38.9731	41.845	44.3261	54.4049	60.998	63.8252	67.8111
24029	16.9391	18.4959	19.166	24.1169	28.7836	31.4525	38.4002	46.1077	43.6092	47.5659
24031	32.2512	33.6128	36.933	43.1418	47.8697	50.3467	61.4463	68.0223	68.4544	69.7503
24033	23.2816	24.8332	25.3056	29.2338	33.4729	32.5329	36.1292	39.5703	41.0096	41.7323
24035	18.9067	23.5098	22.8811	28.0225	32.4843	33.7119	42.9828	46.8712	48.4602	51.7201
24037	19.185	19.6404	19.9215	24.0609	27.0569	28.3617	36.6964	39.6179	43.9239	45.6238
24039	12.4933	15.3872	13.7472	18.1595	18.9467	19.952	23.7666	26.895	28.2942	29.5585
24041	20.0534	23.1329	26.1449	30.5353	36.7926	39.3883	48.0584	56.6347	53.4205	58.284
24043	17.0426	19.6	21.012	22.771	24.6265	25.469	30.5232	33.9727	35.4738	36.9524
24045	17.5928	18.7669	17.9869	22.0195	25.6164	26.3216	30.3152	34.3101	34.8825	36.5998
24047	16.8053	18.5404	18.0198	24.049	29.9248	31.1252	35.5569	40.1515	43.0344	47.7262
24510	18.213	19.7969	21.4455	23.7655	26.7814	26.6139	30.1355	35.4098	39.2449	42.5187
25001	21.7285	21.9456	25.3204	31.5621	34.3443	37.4382	44.8756	49.5185	52.6925	59.82
25003	18.5657	20.1912	21.6374	26.0094	29.5368	30.6103	37.3995	40.6242	42.2741	47.3036
25005	17.3931	18.8929	21.0544	24.9665	27.358	29.2796	34.8982	37.9574	40.1629	43.1576
25009	20.0285	21.6637	25.296	30.7436	33.7533	36.2922	46.1148	47.7011	50.5283	54.2668
25011	17.3535	18.3102	20.5674	24.8781	27.7811	29.5474	35.2113	39.0536	41.5722	45.5583
25013	18.5736	19.7752	22.2183	25.6914	28.8777	29.7275	33.8967	36.3848	38.5663	41.7193
25015	17.2254	17.9832	20.2221	24.4236	27.4433	29.1198	34.2765	36.8861	38.7313	43.5647
25017	22.464	23.9533	26.2809	33.8982	39.4548	42.7861	56.516	57.0555	58.8178	63.986
25021	24.0269	25.0237	28.0504	35.5121	40.6504	44.0186	57.4019	60.0509	63.1431	67.7918
25023	18.4389	18.7536	22.351	27.2647	30.6287	33.8479	42.3264	45.4401	48.447	53.7059
25025	21.2829	21.8198	23.6542	28.117	36.2946	37.1607	46.2319	50.8117	51.3526	54.5317
25027	18.2914	20.1496	22.8881	27.2153	30.1432	31.632	39.9246	40.6277	43.4336	46.5641
26001	13.4321	14.7857	16.5527	18.545	20.6481	23.3015	25.8539	26.0413	28.5462	31.4829
26003	11.808	14.138	14.2703	15.8785	18.5292	20.5746	23.3793	24.1365	24.4298	26.6049
26005	15.61	17.743	19.491	21.0119	24.1289	27.49	32.9437	32.4614	32.2759	35.0958
26007	14.6585	17.0914	18.7495	19.9144	22.7729	25.2834	29.657	31.0149	32.8437	33.7443
26009	14.2433	15.7076	18.9486	19.8566	22.1419	26.3731	30.7326	31.4802	31.5	34.8352
26011	14.6123	15.9919	17.7063	19.3345	20.8376	22.1262	25.7848	26.0499	28.6637	31.6795
26013	14.1952	15.3414	16.4879	16.5613	18.6523	21.4698	23.8371	24.3353	26.493	28.9528
26015	14.9175	17.9328	20.7334	21.548	23.9203	29.4451	34.7079	33.4684	32.1015	34.5519
26017	15.9515	17.9902	21.3505	22.8415	25.2533	27.9622	32.0207	31.1683	32.2702	34.2636
26019	15.2425	16.7761	17.7304	20.607	21.847	25.6372	29.9901	29.7888	30.6908	33.5359
26021	18.1019	19.4761	20.1465	21.8903	24.4996	27.9836	32.3679	33.2792	35.1074	37.2871
26023	14.2915	18.1919	19.6971	20.5879	21.824	22.4974	26.1402	26.4277	27.2443	29.6263
26025	18.1635	20.5639	21.4048	22.8887	25.1688	27.9295	30.2875	31.4188	32.7756	34.8432
26027	16.3561	19.2411	19.3241	20.7224	22.1388	26.1689	30.8762	32.2516	32.581	35.7549
26029	14.1869	16.9387	18.8678	20.0034	23.9581	28.0458	32.2517	36.3084	35.4885	39.7642
26031	13.5304	15.5781	17.4506	18.4428	20.6964	23.9867	27.1342	28.157	28.6248	31.6534
26033	15.487	17.5159	16.4393	17.5457	18.0548	20.9282	23.9069	24.9727	27.5509	29.284
26035	12.8321	14.2316	15.5738	17.1915	18.7362	20.8152	23.7589	25.7615	27.5644	29.6922
26037	16.0918	16.404	20.4539	24.3977	25.0164	29.7941	35.7184	33.8063	34.5435	37.4491
26039	14.5904	15.6548	14.9655	16.9593	17.9743	20.7424	24.6547	25.2742	27.2413	28.6187
26041	14.4788	16.5761	18.1196	19.6036	21.9564	25.2518	28.7876	29.7413	31.3487	32.6256
26043	15.9787	19.4837	21.8356	21.7576	26.0768	27.2696	31.4675	33.5415	36.5671	39.9718
26045	16.7001	18.7149	21.898	25.3951	27.0083	30.0338	33.4027	32.4026	32.9209	34.1735
26047	16.5154	18.1352	20.547	22.8958	28.2539	30.0804	34.6825	38.4717	38.6131	41.1386
26049	17.6986	19.7856	23.3885	26.9657	25.8673	29.9587	32.1067	29.7328	29.605	31.8434
26051	13.857	14.9667	16.029	17.3302	19.2437	21.5542	24.6754	24.7839	25.8131	27.3833
26053	14.4416	15.9325	16.5614	16.5395	19.789	22.7105	25.3817	26.9745	29.4253	32.1123
26055	17.3251	19.5756	20.8557	24.0467	26.9251	29.9507	35.9487	36.2184	36.2911	38.7597
26057	15.6362	18.5265	19.0545	20.9417	21.6095	24.0678	25.3246	27.3496	28.808	31.1475
26059	15.548	17.6223	18.4865	20.2154	21.7755	24.5221	28.1398	27.8546	27.184	29.8299
26061	12.7468	14.1717	15.9282	17.4208	19.5509	21.6952	24.6615	25.9662	27.4958	29.8631
26063	14.5932	17.9063	19.9536	22.2571	23.4891	27.3467	31.0308	33.3415	36.3973	40.1659
26065	18.003	20.8239	22.5093	25.0455	26.8789	28.9761	32.7589	32.5345	33.1543	34.4529
26067	13.9289	16.5404	17.9958	19.8778	20.2216	22.1357	26.194	25.8644	25.5312	27.3913
26069	18.4392	19.4617	18.9314	20.6117	23.4334	23.9419	25.134	26.1222	27.5871	29.5117
26071	12.9194	16.337	18.6069	18.5815	20.6305	22.3625	25.9746	29.311	32.8947	35.1916
26073	13.0684	16.0246	17.4946	19.1452	21.2861	22.3217	25.7257	27.7072	27.7807	29.9013
26075	18.191	20.095	21.4359	22.3065	24.1202	26.8887	30.717	29.8007	29.8576	32.8567
26077	18.2004	20.6766	22.6454	25.2257	28.6265	31.5413	34.2837	35.5877	34.9758	37.5696
26079	15.0607	19.0867	15.3481	16.3418	18.8809	21.8933	22.4892	23.5586	26.2284	28.8648
26081	18.0535	20.1278	22.6036	25.5088	28.5125	31.3259	36.2452	36.3382	34.8991	38.0704
26083	12.156	15.6572	15.4564	15.2521	21.4797	23.0897	27.2172	31.8897	36.5252	38.1552
26085	13.0267	13.2235	13.9402	15.6007	17.0147	20.6872	23.3104	23.7185	26.4714	28.6493
26087	15.649	17.4863	20.6422	24.8127	25.5795	28.9702	34.1086	32.2384	30.5194	33.6836
26089	16.6758	18.8361	20.6156	23.0474	26.7917	30.7064	34.975	42.1809	42.767	49.2098
26091	17.2858	19.0751	21.2447	23.2102	25.294	27.5822	31.5728	31.6173	30.3553	33.148
26093	18.5239	19.6164	23.5565	28.663	31.0388	36.279	43.3613	40.4974	38.5681	42.9281
26095	12.2057	16.5583	19.2696	22.0907	23.3063	27.2112	21.8907	21.7477	24.7803	26.8229
26097	13.0586	15.5011	16.8923	20.1224	22.9342	27.7321	31.5803	31.9272	33.782	37.1385
26099	19.5695	21.4906	24.7295	28.7239	31.4515	32.849	39.8233	37.8381	34.0572	37.1343
26101	14.462	16.1303	18.1703	19.87	21.4117	23.0417	27.6848	28.0464	29.9701	31.5651
26103	15.8165	18.9437	19.5982	20.1092	22.9637	25.0886	28.9066	29.4408	31.542	33.74
26105	14.9176	16.4135	17.8493	19.3114	21.9456	24.9101	28.729	29.386	31.2915	33.2954
26107	11.3723	12.4614	14.4471	15.8125	17.7043	22.0457	23.3129	24.4546	27.7393	28.0577
26109	13.1316	15.5986	17.6084	19.6057	22.4265	25.2495	27.976	28.0878	30.5277	33.1845
26111	19.3058	21.4172	23.685	26.4316	32.0049	34.7146	38.5517	39.8269	40.8274	44.2211
26113	12.2784	14.7202	14.9871	17.6969	18.8913	20.9319	24.312	25.5153	25.6739	27.516
26115	16.6952	19.0544	21.4228	23.6573	25.9591	30.6217	35.7583	34.8341	33.6291	37.9296
26117	15.2389	16.7254	19.0759	19.5508	19.2771	21.3846	23.7553	24.5202	24.4645	26.2382
26119	11.9169	13.6766	15.9084	16.914	17.5489	20.2765	22.9229	24.5419	26.6139	29.5954
26121	16.4313	18.4244	19.9764	21.5506	22.4856	24.4491	28.7899	28.6814	28.7705	31.161
26123	14.7194	16.0338	17.1173	18.8038	20.2915	22.9143	26.3497	26.8407	27.7853	29.3629
26125	24.38	27.0519	31.3477	36.3514	40.8608	46.4555	57.0956	55.3424	48.8223	55.1399
26127	14.7447	15.7014	17.6409	19.1837	20.7098	22.6727	24.1579	27.1289	30.3754	32.5566
26129	12.5736	13.9229	14.7489	16.5976	17.4722	19.7701	22.8464	24.7209	26.8593	28.3634
26131	13.8255	16.7771	17.3277	17.1192	20.9925	24.7251	25.9684	28.5181	30.8836	32.4397
26133	13.2067	14.43	14.9528	17.1046	18.4152	21.6727	24.267	25.5398	25.7315	27.6562
26135	11.2734	15.0337	14.8671	14.9996	15.8389	18.1254	19.6457	23.7501	25.3055	28.0622
26137	14.8507	17.3478	18.7343	20.4214	23.4483	25.1984	29.9826	30.0249	29.8364	32.4012
26139	16.9667	18.7677	21.2656	24.6866	28.2745	31.3721	34.4939	33.9867	32.7955	36.3723
26141	12.454	14.8883	17.6482	18.7208	20.1287	21.7992	25.5267	26.4663	28.8564	30.7449
26143	14.6985	15.2378	17.2845	19.6515	20.9437	22.7775	24.78	26.5976	29.1793	30.7323
26145	16.8525	19.9619	22.2028	23.955	24.5304	27.2096	31.0808	30.3449	30.649	32.127
26147	17.3794	18.8326	21.2109	24.1597	26.1973	28.7603	34.0543	33.7411	32.08	34.7355
26149	17.1614	18.2739	19.5762	20.5169	22.7822	26.3665	28.5496	28.7769	28.6375	31.2566
26151	16.1606	17.4299	19.3256	20.3234	22.2757	25.3936	28.6084	29.0569	29.7025	32.5557
26153	13.1891	15.6848	17.0896	18.5352	20.4921	23.2679	25.2012	26.5291	30.7256	33.2141
26155	16.4572	18.7252	20.8705	23.1095	23.4304	25.7357	28.6096	27.5071	27.9851	29.9924
26157	14.938	17.8203	19.8949	21.7245	22.1127	24.8989	26.3931	25.6448	26.8255	29.4436
26159	15.7649	17.0378	18.2153	19.9489	21.6215	24.4509	27.5008	29.0761	30.1127	31.7047
26161	20.7577	23.4502	27.0807	31.0523	34.329	37.82	42.9476	41.5728	39.1578	42.0441
26163	19.7715	21.632	23.5997	25.4144	27.1596	28.5873	33.1982	33.2904	32.5422	34.6575
26165	13.4299	15.0933	16.2362	18.5002	20.767	23.7397	27.4279	27.5249	27.0035	29.2404
27001	11.6221	14.5045	15.4904	18.064	19.6884	22.6107	26.8593	27.5124	30.3843	33.3787
27003	16.8117	17.5054	22.6987	25.5802	26.8329	29.904	37.0958	38.2187	37.7041	40.36
27005	12.5923	15.0658	15.6898	18.3533	20.9215	22.4619	29.7762	32.443	35.3821	40.0041
27007	10.9713	13.7294	15.628	18.3282	20.0211	22.0743	26.3226	27.9867	30.9423	32.9137
27009	13.0198	14.6889	18.0831	20.1164	21.9501	24.4733	31.1255	33.3988	33.2626	35.7394
27011	14.551	17.4585	17.4262	20.6989	22.9115	22.0076	28.6496	34.4948	40.4668	46.5401
27013	15.6614	18.6278	20.1896	21.9637	23.9778	27.22	31.6369	33.3595	34.0977	37.912
27015	16.2098	18.3612	20.1327	22.632	25.4878	26.8293	31.4981	34.4961	37.1893	43.1175
27017	14.0476	16.8273	18.5833	19.8557	21.1751	24.1548	29.3397	28.2031	30.8069	32.3474
27019	18.366	19.2989	24.1138	28.3499	31.8298	36.3115	47.1235	49.85	53.1996	59.4307
27021	11.9053	14.5028	15.9969	18.1939	20.1236	23.686	30.2487	32.7843	35.6999	39.6883
27023	16.046	19.1882	19.9392	22.0106	25.6876	24.4367	31.8483	36.5157	43.4723	48.2558
27025	17.1801	18.1328	21.0229	23.8423	24.1796	27.259	34.2038	32.2855	33.0663	37.1441
27027	16.1916	17.7346	19.2794	20.2134	21.4174	22.7959	27.7781	30.1733	34.0084	36.492
27029	11.067	12.367	13.8101	16.1532	17.2721	19.3716	25.5582	25.6584	28.5703	30.3991
27031	14.8956	18.5512	20.2639	22.0521	25.7139	29.1946	33.6159	36.9742	39.2126	45.5856
27033	16.4183	19.8358	21.4044	29.5793	24.153	23.9007	29.9202	34.4466	39.4398	44.1836
27035	13.3407	15.6155	17.5687	20.9809	23.0181	25.047	28.9785	30.5226	32.4589	34.7444
27037	19.831	21.9806	25.7803	30.5935	32.7802	35.8655	44.1112	45.4382	44.1339	48.8542
27039	15.5137	18.1095	19.8754	21.9866	25.0543	25.3139	32.3345	35.4908	35.7526	40.015
27041	13.9498	16.0396	16.9933	19.9532	22.3314	24.4874	31.5958	33.6389	36.5711	41.1609
27043	16.0088	20.1341	20.5005	23.4852	24.4991	24.3704	29.6162	37.6543	41.3346	47.9555
27045	14.836	17.6206	18.7488	21.4517	23.3704	23.1644	28.7636	31.2241	35.264	36.9443
27047	17.0621	19.8745	20.8288	22.5033	23.6896	23.9067	29.6189	32.0379	36.2973	38.7326
27049	16.7862	19.21	20.4849	23.6191	26.2268	28.8463	33.6541	36.4582	39.2867	42.5843
27051	15.097	22.5377	18.7274	21.2528	23.972	23.6595	31.6919	30.4253	40.4331	45.8178
27053	23.1417	25.6404	29.3943	33.6832	38.0216	41.2198	52.0002	54.0844	53.6536	58.2666
27055	15.5044	16.8742	18.7325	21.6332	24.9429	26.2103	32.4462	35.5801	38.5461	44.2267
27057	11.4997	14.2344	15.4798	17.9652	19.6335	22.7016	26.1849	28.3372	30.4175	33.2317
27059	15.3364	16.661	19.2504	21.624	23.4986	25.919	32.4016	33.6319	34.7871	36.3338
27061	13.4319	16.899	17.9799	19.5558	21.3	23.2184	27.6148	28.867	31.8856	34.7638
27063	17.7039	22.5137	21.4641	22.1154	24.272	23.4913	29.3284	37.6297	44.9378	51.4411
27065	13.9453	15.6463	17.4657	19.5895	20.1066	22.3342	26.801	28.2672	29.5889	32.5301
27067	15.3137	19.0273	19.4631	21.3349	24.5575	26.669	32.7823	35.656	40.3044	42.8501
27069	14.9351	22.5501	20.5755	25.3793	28.1941	23.5	31.4426	30.4868	42.6059	46.3378
27071	13.4131	16.5518	17.8434	18.8068	21.8149	23.4798	29.6507	32.2899	34.8199	36.0995
27073	14.4595	18.3639	21.3153	21.388	23.9873	21.4988	29.0551	35.8678	47.3753	49.4433
27075	13.9216	16.5176	19.7927	18.2853	20.874	23.9925	30.9283	36.8978	39.1154	43.4865
27077	10.892	13.2678	16.2625	19.2068	23.0015	21.8454	25.0127	28.4424	30.6569	35.6996
27079	16.1961	18.8686	20.4556	22.7433	24.6622	27.0472	34.0408	33.4923	35.1795	39.3948
27081	13.5517	15.9676	17.8103	20.6063	22.0017	20.4556	28.1632	33.2004	38.4577	41.8753
27083	16.2822	17.9164	20.9023	22.5822	24.8288	26.2626	32.0866	35.0954	38.4626	43.328
27085	16.2813	19.245	21.1095	23.7623	25.5658	29.0356	32.8014	33.3835	34.5568	38.7388
27087	10.047	12.9323	12.4226	16.6568	18.8274	20.4383	25.1074	25.138	30.1305	31.9719
27089	13.5934	19.716	18.0691	20.3631	22.3095	22.4173	32.2454	31.086	39.2445	43.1382
27091	17.724	21.035	22.0819	24.0177	26.1301	26.7341	32.568	38.5436	42.8829	46.8226
27093	16.3677	17.9424	19.7421	21.4464	23.8203	23.6375	28.8124	31.7868	33.5776	37.2232
27095	14.3029	16.4918	18.9301	19.978	21.1263	23.1321	26.701	25.8016	27.0723	29.9685
27097	11.9493	14.1024	15.5419	17.6864	19.6437	21.0133	26.7149	29.4168	31.6304	34.2229
27099	18.9306	20.4	21.8897	22.717	25.5523	26.2996	30.9608	33.9337	38.0279	39.1199
27101	15.6683	20.7367	20.8356	21.9038	23.7178	23.4853	31.0672	37.5115	45.2494	49.6944
27103	14.497	18.3421	18.286	21.21	24.5563	26.1861	32.3511	35.8089	37.0708	40.8502
27105	16.2556	21.4125	20.8634	22.0499	26.1903	24.4218	29.5636	34.6528	37.7424	41.9761
27107	14.5893	17.8458	16.9508	22.578	26.1865	23.4414	31.7871	34.6102	41.1487	44.1525
27109	18.7249	21.2788	24.691	28.4518	31.0957	31.9161	39.2253	42.2544	44.6743	46.1657
27111	13.7037	16.6031	16.9608	20.084	22.3108	24.2778	28.5261	31.0873	35.1271	38.7644
27113	16.2551	17.9084	19.089	19.9829	23.4777	25.9845	32.7542	36.031	41.5609	48.2185
27115	13.0221	14.444	15.5034	17.7619	18.9104	22.5693	25.5352	26.1691	27.9104	30.1754
27117	16.4963	19.915	18.8199	21.6969	22.5017	23.1813	30.3388	35.6393	40.5534	46.6796
27119	16.3479	21.6236	19.4444	22.3674	23.3222	23.6584	28.808	30.877	36.6934	40.8153
27121	13.8088	17.6559	16.7806	19.0571	21.0541	22.495	29.0701	34.2475	39.977	44.9203
27123	21.2481	23.4207	26.0034	29.6254	32.5322	34.5177	39.9013	43.5864	42.2298	44.7816
27125	12.1641	15.4588	15.2775	18.423	19.265	19.9892	27.4146	25.5261	31.0758	35.7035
27127	15.5873	18.012	19.6037	22.2705	24.4478	25.0741	30.8805	34.3981	40.7829	44.2435
27129	16.4516	21.2052	20.7299	22.0933	25.1308	24.3994	29.5773	33.0336	41.6131	47.1182
27131	15.1757	17.4476	19.2802	21.8013	23.855	25.2933	29.1705	30.4444	31.1626	33.2702
27133	17.6374	23.5508	21.957	22.4667	26.1375	24.9642	31.0583	36.5331	40.5727	48.5908
27135	13.8649	15.6767	16.0383	19.7606	24.9789	26.076	32.461	35.59	35.6404	41.4615
27137	16.253	20.0001	21.5782	21.6524	24.804	27.2281	32.0305	34.4532	35.9838	39.9381
27139	16.9832	19.0734	23.88	27.0887	28.6773	31.624	40.7869	39.6581	42.0013	45.0327
27141	14.8671	17.1508	19.9601	22.3159	23.8162	26.2994	31.09	30.8036	31.2545	34.8856
27143	15.5136	20.5165	18.4074	21.8147	23.0114	22.0263	28.4419	33.0746	37.3323	40.3184
27145	13.7951	16.0856	17.9514	20.4707	23.1	24.8644	30.6448	32.7463	33.7005	37.1009
27147	17.8019	20.8214	22.611	24.4464	26.9672	28.7164	33.5293	34.7161	37.7454	40.9508
27149	14.8328	21.3479	20.1862	22.1548	23.9389	23.1985	31.0589	34.8733	42.4924	51.3894
27151	14.6863	19.4573	17.2216	19.5706	22.5749	21.2692	25.1428	31.6072	37.8313	41.0944
27153	11.1197	13.088	14.5227	17.3268	19.0365	19.4597	24.2073	26.4423	29.4061	31.0892
27155	16.0996	23.4826	19.626	24.562	26.741	23.2566	29.3898	31.7863	47.25	49.2172
27157	15.1775	17.6361	19.2995	22.5492	25.3886	26.806	32.3691	35.333	37.1714	40.5745
27159	12.6906	14.0864	14.4395	16.4694	18.9012	20.1695	23.4567	26.0395	29.5764	31.5587
27161	16.4932	20.268	20.552	23.423	24.555	25.4494	29.1719	31.3749	35.9488	38.0513
27163	18.7056	19.7044	24.6369	30.5051	32.7443	35.8283	43.8918	46.3679	46.6041	49.434
27165	16.1454	19.8609	22.169	21.8688	23.8152	24.2211	28.7683	32.6854	35.1584	38.8866
27167	15.444	23.7608	20.7141	23.6636	23.046	23.7476	29.0836	31.733	41.0978	44.3602
27169	15.6166	17.1259	18.9813	21.4977	24.2781	25.1239	29.608	31.8102	33.2002	38.2193
27171	15.5201	16.7844	20.4388	23.5371	24.7484	27.2711	33.3835	33.2686	33.7632	36.7684
27173	14.4325	17.3919	20.5354	21.2328	23.6239	22.8436	29.1806	33.7783	39.8252	45.2251
28001	12.3299	14.8715	18.4211	18.6841	19.5846	22.491	25.959	28.0476	30.6891	33.8441
28003	12.1444	14.2542	16.5391	17.5076	19.7045	22.0357	24.1693	25.985	26.5067	28.2753
28005	8.9929	10.7479	12.3093	13.054	14.1363	17.4229	21.7023	24.7985	27.0303	30.983
28007	10.0589	11.9565	13.2515	14.3031	16.8366	19.3293	21.7294	23.7752	24.5836	27.0842
28009	9.5086	11.7506	12.9514	13.6754	14.2689	16.9068	19.0215	19.697	20.372	23.1464
28011	9.69767	11.9432	12.7647	15.0773	16.5857	19.5577	21.194	25.6383	29.6348	33.0852
28013	10.2172	11.118	13.3652	14.9678	17.0834	20.5706	23.0514	25.7746	26.0832	29.65
28015	9.44249	10.5598	10.9055	13.3766	16.5581	20.4808	22.6246	27.3394	31.5558	36.9288
28017	11.3041	12.4334	14.1024	16.634	18.1779	19.796	22.0513	24.2064	26.4259	27.7627
28019	9.83598	11.6354	12.8478	14.1551	15.4781	16.0152	17.8436	22.5651	24.5961	28.4715
28021	10.4372	12.2921	14.6366	15.347	14.6892	17.5368	18.9179	22.0797	26.7822	27.6938
28023	9.85213	12.4487	15.0523	16.2068	17.598	19.4517	21.6849	23.8189	25.6641	28.3667
28025	11.7109	13.3608	15.215	16.0488	18.7411	20.4325	23.9383	27.6344	27.3707	31.868
28027	9.68188	12.1616	13.8019	15.065	17.9657	21.0472	24.3734	28.5632	29.8302	33.6302
28029	9.64701	12.0476	14.4192	15.1441	15.8987	18.7858	20.4877	22.3696	23.3791	24.4674
28031	10.1584	12.5184	13.3015	14.8337	16.3753	19.0954	20.9475	26.1461	27.0701	29.8723
28033	13.4385	15.2171	19.1001	22.1901	24.7197	27.9875	32.0476	33.6369	31.1843	34.2636
28035	12.9732	15.0192	16.4889	17.4543	20.0837	22.4601	26.5722	29.152	28.9739	30.0539
28037	8.95479	11.8385	15.6552	14.9654	14.3589	16.727	19.1615	22.8426	25.6019	28.5614
28039	11.2591	13.4344	14.3404	14.8494	16.2458	19.2086	22.9528	24.5118	24.3672	25.5174
28041	8.37855	10.4581	11.479	12.6796	13.7539	15.8758	16.9648	20.1723	21.7489	23.3609
28043	11.9151	13.7354	14.7664	16.8723	19.1355	21.5967	24.6882	27.0088	27.7711	29.8301
28045	13.8871	14.5339	17.4487	18.6395	19.6985	22.0587	26.7448	30.5974	34.3825	32.4841
28047	16.8851	18.1584	19.5223	20.335	21.8435	25.4147	30.7264	32.5742	34.9762	34.163
28049	16.478	19.0006	21.1261	21.5869	24.4365	27.4396	30.303	33.7887	34.6859	36.4471
28051	8.25416	9.42211	10.5434	12.0537	14.0717	16.6758	16.3886	21.5147	24.6926	27.3162
28053	9.88354	10.0251	11.6535	14.375	18.4385	20.8408	22.0548	23.285	27.3969	30.816
28055	8.43645	13.6512	8.38526	14.0808	17.4675	18.7419	15.7498	29.1279	35.5308	44.2427
28057	10.7715	12.5032	13.0453	15.5195	17.7689	21.0187	24.0132	26.8221	28.4292	31.1883
28059	13.9263	17.9883	17.5368	18.8706	21.7236	24.8854	27.9945	30.832	34.3815	34.6265
28061	8.90711	11.5882	13.4419	14.0102	15.635	18.9493	20.5727	25.3213	27.833	31.6207
28063	7.17941	11.4964	11.2697	11.2071	11.3888	13.3787	14.996	20.7015	24.4974	27.5578
28065	9.04164	10.8608	12.0461	13.987	14.9603	16.7961	18.7842	23.912	25.5218	29.815
28067	12.2079	14.328	17.1763	17.7739	19.5243	22.4238	25.8785	30.124	31.7703	33.5356
28069	7.70928	9.63576	11.7558	13.3789	15.5746	18.8832	20.3346	21.1833	23.4875	41.0275
28071	10.9178	12.9755	14.1954	15.547	18.5412	21.2704	25.9945	30.7059	30.786	32.1867
28073	11.6093	13.6741	16.5282	16.894	19.9855	24.3678	25.3385	29.5243	32.7624	34.4242
28075	15.2433	17.1273	18.9047	20.6655	22.8039	25.0214	27.8093	30.2289	30.7893	33.8001
28077	8.9752	11.5801	14.8089	17.3097	16.7088	20.5964	25.4514	28.3017	29.3654	32.5734
28079	9.38945	11.9552	13.0982	14.7876	16.4782	19.7152	22.1648	23.9459	23.6521	26.1427
28081	14.6427	16.446	17.5059	19.7587	23.3425	26.9447	31.1899	32.427	32.296	33.8336
28083	11.449	14.2673	14.6869	16.0768	19.5009	21.3798	21.8389	27.258	28.396	30.1445
28085	11.1081	12.2553	14.6124	15.2625	18.1539	20.2559	24.4361	26.8566	26.5377	28.9751
28087	14.1929	15.4927	18.1534	19.4609	22.5826	23.8152	26.4159	28.7951	31.1732	35.212
28089	10.8357	12.6434	16.173	19.6355	23.2668	30.2273	38.9498	43.7674	46.1327	52.5905
28091	10.2692	11.748	13.783	14.5351	16.3275	18.4063	21.0687	24.7593	26.5577	29.712
28093	10.0134	10.8471	13.1619	14.6546	15.8556	18.8233	21.3039	23.7406	24.7346	26.1703
28095	12.0488	13.3126	15.158	16.3935	18.2265	20.7575	23.6092	26.2759	26.8031	28.6756
28097	10.3131	11.6539	13.2584	14.2446	16.3507	19.5576	21.9019	25.6911	26.4967	28.7368
28099	10.2384	12.88	13.2931	15.261	17.9372	23.3464	26.1497	33.1379	33.0704	36.129
28101	10.8268	13.237	14.7374	16.8287	18.795	21.2173	23.1511	25.9307	26.6647	28.6935
28103	8.48498	10.2927	11.0221	13.5939	14.6535	17.25	20.42	23.4705	24.4668	30.4924
28105	11.1283	13.7274	14.7058	15.8784	17.8565	20.0862	23.4188	27.3726	27.0373	28.6822
28107	9.93259	11.3489	13.0956	15.0995	17.3163	19.4751	21.1523	24.5962	26.0338	29.0619
28109	11.5612	13.4511	15.9627	16.0621	17.2118	19.6822	22.586	25.6221	26.8414	29.1941
28111	8.37759	11.1223	14.3096	14.3541	14.345	16.1559	18.0931	22.4162	22.5797	24.0809
28113	10.998	12.6073	14.629	15.4364	16.8691	20.2007	22.7146	25.4622	26.3579	28.038
28115	10.289	12.4264	14.5231	16.3014	18.4411	20.3288	22.6683	25.6294	25.0533	26.6866
28117	9.9772	11.6738	13.2361	14.4864	16.4476	18.7389	20.3353	21.8767	23.4812	24.6144
28119	8.76274	10.0095	12.3266	14.5586	15.504	17.0458	18.0345	24.6314	26.5191	29.171
28121	12.3446	15.094	19.228	21.0593	23.3769	28.2993	32.3669	33.8916	34.6145	38.1286
28123	10.6711	12.1076	13.6338	15.981	17.4359	20.431	21.6796	24.831	25.3507	27.6469
28125	8.75448	12.9765	11.0296	13.9514	17.4706	17.4845	19.2244	26.5695	28.8705	35.6259
28127	12.8157	13.5954	14.3217	15.7314	17.7402	21.659	22.3842	28.4974	30.5838	34.3361
28129	9.62738	11.8852	12.5522	15.5301	16.8831	21.2664	24.3873	27.9775	25.6824	30.1302
28131	12.3082	14.6076	16.1023	16.2238	17.2399	21.2326	23.749	26.6313	26.7552	27.5596
28133	9.95813	11.3033	12.4273	14.5103	15.2023	16.8173	19.5884	22.0305	25.1936	28.9361
28135	8.68192	10.3522	12.2038	13.4833	14.7659	16.5081	18.6327	23.3729	22.9063	28.2192
28137	11.2988	12.8678	15.9955	17.6196	19.3539	21.3511	25.7608	27.2212	26.8264	29.9498
28139	10.4698	11.8352	13.5485	16.0809	17.7269	19.9307	23.6979	24.0352	24.4309	26.5053
28141	11.1832	13.0485	19.416	15.2813	17.2336	20.6062	22.5672	22.4325	23.2433	25.1168
28143	8.99983	11.7433	10.8576	14.3618	15.6119	20.4773	20.6618	24.6478	27.6959	31.9516
28145	11.8553	13.64	14.8153	17.3141	19.3773	21.9439	24.3493	25.88	25.8532	28.2833
28147	9.76549	10.8667	11.8797	12.8761	14.3924	17.4474	19.6396	23.799	24.4359	27.6713
28149	14.6875	17.3135	19.8842	20.5366	23.2735	28.046	31.0356	33.9061	34.3198	35.8936
28151	12.1051	14.3745	16.0035	16.3673	17.9893	21.6368	22.8753	25.9163	29.1193	32.1415
28153	8.62526	11.0431	13.227	14.6177	16.5523	19.0567	20.5418	24.9467	26.6932	29.7556
28155	10.2058	12.8629	14.7913	15.9328	17.0161	19.6053	22.7304	24.1822	24.5238	26.6744
28157	9.03401	10.4097	13.5354	14.4097	14.1032	16.335	17.644	20.6271	23.3446	24.6655
28159	10.2614	11.8633	13.5408	15.1999	17.7505	19.4822	22.3715	24.6388	24.7876	27.6462
28161	10.7412	11.6945	14.6235	16.5645	19.1911	20.8327	22.6761	25.6458	27.735	31.5286
28163	10.9233	12.3546	13.9549	15.4217	18.5839	19.7055	21.4486	23.7696	23.8875	27.7084
29001	12.1835	15.8071	16.8018	16.9733	18.9267	22.0586	24.8861	25.6506	27.2448	29.5477
29003	16.0267	17.0295	18.0343	21.1341	22.3478	25.3079	31.7445	35.6539	42.2668	47.7713
29005	16.845	18.2825	13.0433	22.5876	21.887	22.9926	31.6824	33.5024	37.4677	46.9365
29007	16.4677	18.0651	18.9804	21.6914	22.5427	24.5854	28.1552	27.4391	30.8968	33.6491
29009	13.5268	15.0171	16.3779	18.1043	19.092	21.1963	25.394	28.0146	28.4915	31.0561
29011	12.6897	15.6193	16.9243	20.2028	20.0659	21.9403	24.6439	26.7511	29.1217	32.3376
29013	14.6009	16.416	19.5247	20.3821	19.5699	21.0848	26.605	29.8721	31.4446	34.6972
29015	11.2637	13.5839	13.9106	17.6004	17.581	20.0746	24.0016	25.4421	28.0773	30.5587
29017	9.60385	10.6375	12.3311	15.3015	16.4119	18.4836	22.4117	24.5229	26.766	28.5578
29019	15.5992	18.8756	20.9906	23.6727	26.0711	29.4077	33.4437	35.874	36.4833	39.4074
29021	16.1853	17.6549	19.8907	22.4816	23.7165	25.3403	29.816	30.679	32.4219	34.6266
29023	11.8184	14.2255	15.6788	18.1498	19.2455	23.7244	27.6851	30.564	33.3594	35.1342
29025	13.9317	16.8747	17.8247	21.9695	18.498	22.5213	30.4521	31.5302	33.7367	39.1931
29027	15.5114	16.469	19.4552	22.1612	21.9319	23.6166	25.747	27.4707	28.6791	30.405
29029	13.0835	15.1084	18.0408	20.5551	21.9836	25.9264	31.1475	32.3051	31.6183	34.1562
29031	15.3778	18.2509	19.0742	21.7473	23.8551	27.0129	31.5376	33.1995	34.5943	38.0714
29033	17.9126	19.5451	17.4981	23.5022	21.1621	23.0354	27.3348	29.2951	33.8854	41.0567
29035	10.7139	11.0055	11.838	14.7004	16.4754	19.9231	22.2457	25.631	26.4133	27.6494
29037	16.1599	18.3351	21.7059	24.007	24.5882	28.1654	32.7584	32.9565	33.8632	35.8074
29039	10.9762	12.6068	14.7766	17.1902	17.9538	19.9163	22.1774	23.6111	26.0107	28.1272
29041	17.0174	17.5067	19.3258	22.1497	21.1444	21.5406	29.2959	33.0854	35.3805	43.5954
29043	13.8486	14.3574	17.4302	20.735	21.461	25.1356	28.7298	29.6476	30.4811	32.9981
29045	12.3907	14.2674	15.7589	18.7322	17.0376	18.8706	25.5707	26.7969	28.6739	37.1064
29047	18.7514	20.4794	24.8385	28.2346	28.1791	30.8252	36.9376	37.7415	36.7767	38.7429
29049	16.5196	17.0588	19.2608	23.2358	22.6171	25.4421	29.865	31.0669	33.8247	37.4671
29051	17.2467	19.8105	20.7344	23.3423	26.9373	29.8552	35.2493	38.4267	39.2005	41.8596
29053	16.0942	18.4244	17.835	20.4995	20.2167	22.0643	25.816	26.8713	29.5283	31.84
29055	13.1617	14.4912	15.8078	17.3564	18.9447	21.2822	25.8249	28.7388	29.4976	31.5995
29057	12.3218	13.6129	15.1159	17.7197	18.8577	19.7199	23.2278	26.5532	25.5033	28.6162
29059	10.2919	11.0671	14.6792	15.7146	17.2053	19.2142	23.9217	28.3958	27.5392	30.5813
29061	13.0437	13.0979	14.3968	18.7993	19.2302	21.2053	26.6469	25.4779	27.1535	33.5331
29063	15.03	15.7983	15.3894	18.7568	15.6831	16.5833	17.7983	20.4252	23.5097	26.1172
29065	12.3346	13.5298	16.1934	16.5844	18.493	20.7113	23.878	26.3056	27.2984	29.9713
29067	8.68475	9.70161	12.0707	13.9494	14.7876	17.0095	20.7768	24.2132	24.0792	27.1434
29069	11.2362	12.7019	14.4279	16.0333	18.4069	21.3303	24.1751	27.6801	30.1563	33.2373
29071	15.7702	16.9319	19.6557	22.7902	23.735	27.3439	31.547	33.6414	34.0269	36.2298
29073	13.7615	15.8293	19.0565	21.0065	21.4041	24.5406	27.8691	28.9699	30.885	33.9746
29075	14.4675	17.0405	16.4106	19.4794	19.3177	22.2366	27.3875	29.3996	33.4741	39.2786
29077	15.6936	17.5993	19.836	22.5023	24.6772	27.8476	31.4956	33.7975	33.3895	35.2771
29079	13.9701	15.8287	16.228	19.7736	20.9853	22.3097	25.8421	27.0776	30.4129	32.5888
29081	13.2215	15.0062	15.6597	20.1175	20.2519	21.5008	25.491	27.0946	29.2788	33.4783
29083	14.6827	17.732	18.4986	20.8452	20.0712	22.6945	27.1734	29.1747	31.7454	34.4962
29085	9.99364	11.631	11.8124	15.0939	16.3163	17.7718	20.6413	21.0704	22.1126	24.8151
29087	16.2645	16.6513	17.7392	22.8999	21.6641	22.0406	30.3209	29.9947	33.4704	45.699
29089	14.5662	15.7874	16.0268	19.9145	20.4172	23.2218	27.4613	30.442	34.2753	37.3899
29091	11.5636	12.5455	14.4698	16.2139	17.764	20.3598	22.9538	26.2115	26.6621	28.7589
29093	12.9918	13.4026	16.3502	16.5336	16.8203	20.5605	23.0451	23.608	26.6546	30.541
29095	19.9148	22.3695	23.9488	26.4757	28.4505	31.1655	36.0009	37.3072	38.1346	40.2538
29097	14.3549	15.7518	18.0839	20.4449	22.2701	25.2279	28.4355	28.7396	28.6866	31.7908
29099	15.5499	15.0178	20.4468	22.148	22.0423	25.5699	30.1131	32.0653	32.89	34.8498
29101	15.3604	17.5297	16.2205	19.1662	20.8816	21.7367	24.8636	27.9698	29.149	30.4496
29103	13.583	14.2823	14.6733	20.4055	19.8716	19.4916	25.8258	26.2908	29.761	37.3614
29105	13.6144	15.5878	16.078	18.0995	19.3472	21.9574	24.5284	27.0822	26.7657	28.9836
29107	18.0285	19.1999	19.9601	23.243	23.3575	25.7668	30.0794	32.9788	35.4332	39.0471
29109	12.5447	14.1801	16.278	18.4545	18.7696	21.0459	22.9497	25.2983	26.2655	28.1665
29111	12.4822	15.7238	16.9124	19.6401	18.6951	20.1229	23.0478	24.1419	27.1018	34.1115
29113	15.966	16.0645	18.7949	23.6639	21.9631	24.075	27.764	28.7153	28.8509	31.4775
29115	14.9111	16.6384	17.6741	20.1488	21.2043	23.1336	26.3489	26.5273	30.2759	33.5102
29117	15.9456	18.3688	20.0816	21.9066	23.4388	25.5566	30.4619	29.5687	31.1326	34.8593
29119	10.6546	10.6353	14.5317	15.5449	16.9621	19.5117	22.0012	24.9958	24.1463	25.6463
29121	14.8009	16.4494	17.5423	21.14	21.3719	22.4341	26.722	28.4872	30.3716	33.607
29123	12.011	13.3586	16.0614	16.8955	17.8141	20.0804	21.6431	24.7223	26.6593	29.256
29125	11.4892	13.2943	15.452	17.4657	18.421	21.0882	24.2819	26.7799	30.8218	35.2469
29127	14.8843	17.3468	18.51	20.0395	20.8994	24.0653	27.9	28.6811	32.348	36.1135
29129	12.8034	14.5176	13.2707	17.1342	16.1667	21.6119	24.6741	26.9745	26.5933	30.1687
29131	13.897	15.3844	16.9501	18.3724	19.069	20.12	23.086	25.7002	26.4315	27.7047
29133	10.2251	13.0652	14.4014	16.8167	18.1409	19.7675	23.4736	25.3385	27.0102	30.9873
29135	14.7426	16.6791	18.1497	19.805	20.3798	22.6883	25.5173	28.8551	30.8134	32.6422
29137	14.8408	16.923	17.4764	23.0385	22.3451	22.8965	27.0916	25.711	30.2206	34.085
29139	14.4	17.227	18.4533	22.3912	21.4106	23.6091	27.6046	28.6081	31.5693	36.0318
29141	12.8311	12.7003	14.7225	17.6679	18.979	21.9736	23.6636	28.7203	29.8569	37.889
29143	9.55163	12.6389	12.5765	15.8747	17.7997	20.6719	25.54	27.3572	29.443	33.3945
29145	13.1961	14.7619	15.9461	19.1462	21.1648	24.5595	27.2677	30.3412	33.0877	36.6791
29147	12.3997	15.1789	15.4699	19.4238	20.3953	19.9882	24.2985	25.4739	26.6358	29.0081
29149	9.8074	11.8674	12.8185	15.1504	15.3043	16.4435	19.504	23.3333	23.6317	25.7829
29151	14.9587	15.4749	17.4	19.8279	22.0905	24.1262	29.2782	33.2896	34.4967	36.7512
29153	9.38986	11.4191	14.2143	15.0918	16.6387	17.9962	20.3623	22.4417	23.9293	26.8285
29155	10.9711	13.7323	14.632	15.6117	17.4886	20.2316	24.0935	26.9624	30.9821	34.2679
29157	13.8164	16.8186	17.9081	19.5348	21.1434	22.6126	27.2258	28.7151	30.1923	32.7464
29159	15.3118	17.6583	17.9998	21.1016	22.3777	24.0859	28.5139	29.095	31.0241	32.8907
29161	12.9501	16.329	17.2029	19.8235	21.1163	23.4331	27.0651	29.8626	30.8093	32.7401
29163	17.5793	16.4864	17.8982	20.3924	19.6375	20.0097	23.7902	24.7346	28.4784	30.9671
29165	19.965	22.4674	25.171	30.0148	31.4967	34.3526	40.797	41.3841	42.7043	45.2566
29167	12.8104	13.3172	15.8152	18.1098	18.4039	20.4473	22.0931	24.9962	25.6808	28.1692
29169	22.1155	21.2222	18.8736	22.5144	22.7869	23.2294	29.154	33.8241	38.4554	38.5004
29171	11.3558	12.3157	13.9637	17.1769	17.6425	17.799	21.4668	24.7949	26.4864	31.7823
29173	14.5825	16.7746	17.9382	19.9501	21.9022	25.4782	28.5961	28.1706	33.5794	38.5971
29175	14.9217	16.7968	16.5971	19.6755	20.8512	21.6129	24.9175	27.3306	30.9376	33.2787
29177	16.1156	17.5004	19.9331	22.0917	20.5503	24.8071	28.933	32.6119	34.3289	36.8838
29179	10.3933	11.0632	14.9373	12.7934	16.0512	18.8065	22.4583	25.0857	26.1931	28.891
29181	9.33296	10.3909	11.4835	13.9777	14.5799	16.9064	20.1633	24.0318	25.4959	26.5918
29183	18.5085	18.3174	23.3376	28.6116	27.8961	30.8015	36.564	37.8947	38.883	42.3077
29185	11.1374	13.1539	13.1937	16.8174	17.8687	18.7514	21.7522	24.3582	26.486	29.1507
29186	14.5921	17.023	18.7762	20.4869	20.9533	24.2001	27.7358	28.8301	32.9161	35.1161
29187	13.4141	15.5395	18.2048	18.7975	18.6049	21.0584	24.6791	25.4888	27.0347	28.5742
29189	23.4441	25.5026	27.5822	33.1899	38.6145	41.588	49.0908	51.408	49.3813	55.1584
29195	15.972	17.2393	18.8858	22.9061	22.3661	25.1726	28.6862	31.0723	33.4759	38.6639
29197	12.5372	15.0921	15.8782	18.5036	17.7732	18.2617	22.6659	22.4437	23.8689	27.9368
29199	13.7919	16.7666	15.4233	20.6785	19.7689	19.4678	25.246	26.4221	28.7001	35.518
29201	13.0596	15.6763	17.0641	18.8483	20.7434	23.606	27.783	30.6709	33.8964	37.5398
29203	10.1428	10.0217	11.3515	12.4295	14.5409	16.818	19.8905	22.1482	21.6675	24.8643
29205	15.7202	17.1442	15.8721	23.2146	22.4435	24.1423	29.9535	26.9678	31.7985	37.2024
29207	11.0241	14.4669	14.4946	19.2544	19.5709	22.4174	25.3086	28.8322	31.1176	34.3606
29209	14.428	15.5278	16.9421	21.1464	22.2485	24.8616	27.8974	30.7876	32.0316	35.8404
29211	14.7584	15.4376	14.6109	17.5516	17.7383	22.6563	24.876	27.7022	31.6903	36.8098
29213	14.6491	16.507	17.5954	19.8956	21.6478	25.5341	27.756	27.4146	26.4951	27.8664
29215	11.2179	12.7793	14.487	15.6675	16.2563	17.1418	20.5228	21.9881	23.6924	25.8308
29217	12.625	16.1066	17.9331	20.7229	21.2012	23.0219	26.4128	28.7304	29.8241	32.4957
29219	16.2735	18.1635	19.8426	23.4611	22.5676	25.4315	29.4366	30.7566	31.4059	34.0019
29221	11.6856	13.3273	14.6736	15.221	15.9853	17.9832	20.1352	22.7186	24.444	26.2861
29223	9.20445	10.3115	11.7732	14.5002	15.543	17.2373	20.2069	23.1385	25.6639	26.9086
29225	12.8682	13.9258	15.1953	17.3143	18.3466	20.5045	22.2345	25.0654	26.1423	28.1775
29227	12.0353	13.0656	12.3363	19.6643	19.9249	19.3003	23.2573	26.68	29.216	36.3687
29229	11.6539	12.7422	14.1568	15.6786	16.4843	18.4022	20.9534	21.9658	23.0008	25.171
29510	17.2999	19.5294	21.8405	24.2866	25.9691	27.2528	30.3902	32.6375	34.6381	36.189
30001	15.6682	18.874	18.1211	19.2641	21.9329	23.0588	26.1813	30.679	30.8731	36.2748
30003	13.9526	14.9936	19.0576	16.3991	16.5379	17.2681	19.7097	24.2192	25.1866	27.9683
30005	14.4714	17.7692	14.9401	14.5118	18.7378	17.4191	20.0887	24.1124	26.5517	28.7728
30007	14.4125	17.6461	17.0273	16.5491	19.3993	21.5845	24.1199	24.6762	25.7059	28.2245
30009	15.1446	16.3627	19.0537	19.523	22.2973	24.4552	29.7952	34.7798	33.2558	37.7601
30011	17.4223	13.4257	16.8939	14.0133	19.4352	16.7925	24.9169	29.9491	29.2952	34.4269
30013	19.4977	21.7651	23.9057	24.1259	25.9039	27.0078	30.4722	33.9705	37.6157	39.3721
30015	22.7784	38.5106	17.6922	16.6431	30.5947	28.8487	24.5355	28.4028	31.4814	37.7716
30017	17.7437	21.3934	24.0686	22.6981	23.81	24.8315	27.2548	29.9744	33.8495	37.1765
30019	21.4453	29.2049	19.3815	17.9632	24.1799	30.131	34.5017	33.7497	47.9495	55.266
30021	16.0414	20.4819	22.743	20.8741	20.8267	22.5657	24.8894	27.6826	31.8021	34.6332
30023	13.7976	16.8734	17.121	18.0871	18.6371	21.3551	24.6391	26.2631	28.6324	32.3361
30025	14.9731	18.4203	24.7739	20.4711	21.1283	21.5629	25.9638	35.2559	40.1723	45.7425
30027	17.1699	19.4553	20.126	19.0223	22.8756	22.1321	26.6253	30.2729	32.6897	37.4347
30029	15.9249	18.833	21.011	21.2324	23.3389	25.4176	29.8126	33.0811	33.7787	37.0392
30031	14.4961	16.9675	18.7683	20.1686	23.0977	25.7664	30.9138	34.9509	34.9002	39.488
30033	20.7924	20.1227	17.6276	15.2906	20.4091	18.4323	23.8383	32.7978	27.6636	31.8199
30035	15.0321	22.9625	21.9772	16.9197	16.8329	17.7995	20.0696	26.2374	28.9671	30.9929
30037	16.6659	15.2	15.742	16.064	19.4413	19.9375	23.0383	29.1233	36.8842	47.1434
30039	13.2248	16.0374	18.3176	18.1283	20.7852	21.1116	23.8807	27.0179	29.1497	34.0009
30041	17.9371	24.6881	20.8677	20.4966	23.6752	25.3496	27.521	34.5272	35.625	38.5721
30043	13.8459	17.3941	21.0136	23.5524	25.1693	27.2033	31.0164	33.5856	37.749	42.085
30045	18.6496	20.5728	15.7985	14.9351	24.1555	21.9816	23.4897	28.4836	35.7236	41.7832
30047	11.9973	14.3052	15.9915	17.961	19.8674	20.6022	22.9211	25.0008	26.9249	29.8758
30049	19.8688	22.6708	23.5156	23.975	25.0488	27.7297	31.6252	33.9669	37.6647	40.5729
30051	27.1744	33.5676	21.8038	17.6764	30.1474	28.5963	24.3118	24.7158	33.5157	37.3295
30053	15.3944	16.5121	16.9233	17.2758	19.1522	18.7853	22.0302	23.715	26.7437	29.0037
30055	17.0674	28.0659	17.7526	15.0812	18.5954	18.8101	24.9393	28.4544	35.6471	40.2874
30057	13.3734	14.8401	17.6267	17.7044	19.9761	20.7751	24.7722	31.831	33.1461	38.8338
30059	15.4265	13.7656	16.766	15.1983	22.9046	21.6904	24.739	30.0469	30.2661	33.8381
30061	14.4928	16.6085	16.3456	17.188	17.1658	18.1935	21.042	24.061	26.2292	27.7452
30063	15.9829	18.1136	20.6971	21.5924	23.4998	25.6494	30.1695	32.9712	33.2932	35.9021
30065	15.832	19.397	21.3356	17.5866	18.4122	18.427	19.2666	23.3037	30.3785	34.6184
30067	15.1259	17.9998	19.984	19.6004	19.2188	23.3776	25.9925	31.1504	33.3332	38.9426
30069	16.7783	8.95075	8.47859	7.09294	17.8555	16.5586	18.8742	24.6423	25.1951	32.3062
30071	15.8544	18.6149	16.4672	15.7159	21.5033	20.311	23.5442	28.5061	31.5336	37.482
30073	20.5055	24.2289	18.6689	17.1258	23.813	24.4979	24.9897	29.1444	33.4228	37.6582
30075	15.8105	15.5632	20.4444	17.14	19.3467	19.0139	22.706	24.9919	25.812	33.9169
30077	13.781	15.8549	17.1396	19.4799	19.2895	19.2473	21.443	23.3236	25.887	30.2795
30079	14.2066	23.0657	18.8643	16.263	21.6798	21.4037	25.3333	32.1439	30.4062	33.3214
30081	14.2621	16.0816	17.2078	18.5379	20.232	21.888	25.3957	28.1642	29.394	32.9905
30083	16.7078	20.5719	21.6739	20.6568	20.5825	22.1168	25.8954	33.7319	45.9635	54.4425
30085	15.098	20.7961	16.6444	16.7906	16.4312	19.2822	22.1448	23.4536	29.1459	31.0302
30087	13.9425	19.5343	18.063	18.48	22.5906	23.6025	26.5781	32.4846	34.2624	37.076
30089	12.9918	15.6582	16.4141	15.7653	18.3088	18.3206	21.5472	22.8983	25.3189	27.6247
30091	17.8498	26.1526	19.395	20.727	21.0748	25.9971	29.5115	31.8769	45.762	56.5291
30093	15.7602	17.9968	21.0713	21.654	23.196	24.8953	28.0213	33.0999	36.831	40.1464
30095	17.4976	20.8957	20.2997	20.7137	21.7761	23.8028	33.454	32.4093	33.7808	40.471
30097	16.3096	19.0615	20.3267	20.043	21.8786	22.81	25.3573	27.468	26.7241	32.9797
30099	19.2193	23.6443	18.0759	18.3357	24.6732	24.5975	25.7171	34.218	34.9659	46.0657
30101	21.2667	27.9446	23.6676	19.5499	26.6677	26.8415	25.7763	33.525	36.6166	43.015
30103	21.0716	16.6894	24.3167	19.3528	23.3172	20.1259	21.8899	26.1031	33.2925	46.745
30105	18.4188	19.8465	19.2172	19.1208	21.7594	25.5204	29.6999	34.1366	37.4517	45.1668
30107	17.3508	18.5744	18.9395	20.0698	21.3428	20.4322	19.786	26.6055	27.0324	31.9188
30109	16.0158	21.463	17.5003	15.8493	17.2288	17.4654	22.8377	25.3668	27.3996	31.7636
30111	17.6414	20.9418	23.7963	24.4167	25.8913	27.9628	32.1822	35.4957	37.0943	41.4571
31001	17.4754	21.2848	22.6191	23.9381	26.9702	28.1876	31.2124	33.6692	35.9697	41.5737
31003	12.7813	17.6932	12.8512	21.6482	24.7047	25.7981	30.8648	36.3107	51.5622	73.8865
31005	12.3289	15.0372	20.791	15.9792	19.2094	15.6843	21.373	32.6005	25.0602	37.1435
31007	16.9835	22.0377	44.7088	18.831	22.9965	26.7169	23.2491	43.7743	39.1736	53.6272
31009	12.4201	13.7491	15.1278	16.4378	24.1495	15.5502	20.7959	36.3659	26.9364	30.813
31011	12.6173	17.3534	12.563	20.2809	25.0435	23.6568	30.001	37.0157	41.8305	57.0522
31013	16.9011	24.6472	29.9943	27.7697	26.095	26.8445	30.0794	33.43	33.6735	42.7344
31015	12.1047	15.2862	15.9606	17.4593	21.659	20.6525	24.5586	30.8242	38.6143	49.4154
31017	17.5834	17.6796	19.3197	19.9838	25.0777	23.4956	25.8885	33.7278	34.4323	42.6999
31019	14.3924	18.2165	18.2102	20.4994	22.8158	25.602	29.271	32.679	39.4519	52.6526
31021	15.704	21.8261	17.9814	24.3487	22.5567	24.893	30.2904	33.2043	39.0132	50.9968
31023	14.9878	24.4768	15.6895	22.4431	24.7883	24.5538	30.0546	32.0698	40.0818	51.5694
31025	16.9057	19.6003	21.2461	24.1209	25.3037	27.9698	34.9867	37.8134	38.5705	44.0111
31027	10.8092	15.7997	13.0503	18.1754	22.8591	25.0005	30.4805	35.8892	44.3492	60.3306
31029	17.0864	24.1558	19.319	29.6678	27.728	29.5837	33.4061	36.9782	45.2894	55.2952
31031	16.619	16.1259	21.0529	15.1997	23.3688	22.9213	27.704	32.9755	34.4517	40.3946
31033	15.282	19.5239	23.393	28.1078	26.0689	27.4965	31.1558	36.7268	40.3105	51.0348
31035	18.3029	25.1941	15.9775	26.8133	29.955	27.6596	33.2209	35.6581	40.1153	51.3926
31037	15.1775	20.138	17.0341	24.6368	26.379	24.5209	31.1726	31.4181	34.0681	41.7916
31039	15.3369	21.5223	18.5028	25.1858	34.2817	32.5174	37.759	40.921	49.3516	66.5809
31041	16.7958	17.2805	16.2215	21.5904	24.8557	25.0908	28.1224	31.5559	37.6988	45.4669
31043	15.5401	19.0807	20.4747	20.5336	21.8305	24.5605	26.1422	26.2237	28.9159	32.8486
31045	14.6153	16.8841	20.3505	19.8033	19.0814	20.6946	24.1248	26.855	28.2969	32.78
31047	18.1801	19.6432	18.8042	22.4197	25.4308	26.7181	28.2716	29.6059	31.0948	38.1208
31049	21.051	24.2548	27.4024	29.2455	26.1698	29.9643	28.5115	29.8369	31.6025	38.3159
31051	13.7046	18.8454	14.4817	18.3517	26.2463	25.8166	28.9177	30.6381	34.7618	41.9242
31053	17.1222	21.1477	21.654	24.2173	23.9521	27.0248	31.535	32.7011	35.5048	41.2457
31055	20.1037	22.3167	25.264	28.5971	31.8339	35.8688	42.8037	45.2379	44.1841	47.7698
31057	17.9887	27.3882	17.3667	28.9752	31.0418	32.0131	33.2046	38.9947	52.3327	63.626
31059	19.3705	27.6812	17.4847	28.6739	31.968	31.0882	35.8108	36.4879	43.6825	63.1557
31061	17.3519	22.3284	15.2679	21.1723	23.7487	23.7712	28.4063	32.0064	37.0421	47.0062
31063	14.6996	21.8019	14.5284	20.3633	23.5844	25.1741	27.2347	33.1301	38.5529	49.6576
31065	15.1416	19.7902	16.7299	22.4173	27.3769	25.8508	28.8424	32.1576	37.6889	46.5205
31067	15.8963	20.9226	18.6231	22.4825	26.0478	26.6409	32.2655	34.8479	38.0628	44.508
31069	15.6204	18.7367	27.0475	27.449	24.0253	27.4374	27.2446	36.5888	37.7382	51.8427
31071	13.9586	14.9751	16.1539	19.0445	22.1015	25.0095	31.7309	31.8319	32.2161	42.6578
31073	18.016	24.4306	13.9761	25.1282	29.3242	25.783	30.1682	35.318	45.3094	59.2842
31075	19.4614	16.31	20.3242	14.8544	19.7299	15.2929	20.8832	31.4689	27.0705	33.062
31077	13.3952	15.6783	11.9418	20.196	25.7743	22.8787	26.7961	30.4998	32.6597	42.4736
31079	17.8071	20.4335	20.9946	22.8594	24.8684	27.3828	31.1805	34.6276	35.025	39.4377
31081	17.5211	25.515	14.8499	23.3659	27.0847	28.3696	30.0728	35.375	41.8511	54.2998
31083	16.3984	20.1155	14.1816	21.4763	28.4842	24.0928	27.4163	32.2411	38.9268	49.4047
31085	13.4517	15.3187	14.6593	34.7973	36.3877	25.5104	20.5439	32.6223	52.051	72.8333
31087	15.5442	20.9712	17.7803	22.7632	22.7607	23.2608	22.8598	29.4523	35.9865	41.5811
31089	13.9338	15.6832	14.6677	21.4096	25.1553	26.6869	28.7782	34.4655	39.0418	54.3583
31091	14.6797	16.8663	17.0051	20.3571	20.97	20.3726	23.2781	30.6909	29.8188	32.8745
31093	14.5728	17.8469	13.9402	19.3913	22.2153	22.7232	27.5707	31.4768	35.9678	43.567
31095	15.2319	22.0402	18.3767	23.9862	25.3858	23.5298	29.5485	31.9589	35.6349	45.0567
31097	14.9988	18.5764	14.7943	22.4033	25.0802	23.1723	27.4412	28.4986	32.7523	36.6069
31099	20.0748	25.0019	16.4704	25.6951	29.7748	29.83	33.4858	36.5257	50.4886	61.573
31101	17.3488	21.409	23.5049	26.1109	22.2033	24.4818	27.2945	30.4513	32.8657	41.4257
31103	13.1936	9.9065	10.3789	16.4249	18.281	13.312	21.1274	31.7721	34.5091	52.1379
31105	16.8755	21.0678	27.3451	29.5561	26.3432	29.4444	29.0022	33.7378	36.5327	47.19
31107	11.6065	16.8609	13.0295	17.3787	23.9061	22.2851	26.2483	29.7331	33.4834	42.1589
31109	18.8876	21.6678	23.1277	25.3666	27.7083	30.9304	36.9772	37.8545	37.179	40.7869
31111	16.3982	18.365	21.1943	22.242	24.1398	25.799	30.4359	34.2924	38.1802	45.2763
31113	15.9799	16.482	21.7612	19.5295	22.5791	24.2522	25.8279	33.8969	34.0065	45.1621
31115	14.4841	11.5269	14.5848	10.9639	15.6882	10.1102	13.9365	28.7929	22.9137	33.1737
31117	14.3601	14.5728	16.5784	16.9823	21.3339	11.6546	17.1635	27.2165	17.2175	28.4885
31119	15.491	20.8258	19.7401	22.9906	24.5908	26.7766	29.8929	32.7063	34.7188	40.9602
31121	15.6913	19.6368	15.0871	21.1304	24.8565	24.2656	27.4259	30.3165	35.6528	42.7732
31123	13.5283	18.277	26.7491	27.252	24.7049	23.2235	24.3485	35.6425	39.6928	51.4362
31125	13.8573	19.93	14.4452	21.0511	24.119	22.2918	26.2898	31.9402	36.3416	46.7585
31127	17.083	19.8904	17.8601	23.7307	24.6456	27.4645	34.1445	35.8423	37.3468	44.9107
31129	14.6706	20.1249	15.5503	22.4328	24.8256	23.9259	27.5078	32.6893	37.0107	48.1958
31131	17.0251	20.6739	17.9032	22.8016	23.732	25.5671	30.4907	32.8146	36.1468	45.5442
31133	14.0266	19.8976	14.1285	21.5138	26.5281	22.1485	29.2066	32.061	34.1342	47.0105
31135	19.5602	32.9465	27.1918	39.8135	30.4415	31.0193	32.0374	34.9491	40.1584	59.9165
31137	18.2274	24.2323	18.9832	27.4748	30.8945	32.1121	34.8804	38.6049	42.9421	52.8863
31139	11.6972	17.521	14.5372	22.504	24.3139	24.1171	27.8236	32.2051	37.3873	48.8743
31141	18.3801	21.1572	19.6363	23.1237	25.8672	27.6942	30.6325	33.3007	37.1343	43.769
31143	17.0449	25.2824	23.6865	26.1914	29.7223	27.6219	30.7316	35.9872	43.4861	61.6002
31145	16.6801	21.2236	21.0966	23.2206	24.0722	25.6584	28.7394	31.3148	35.6566	42.6605
31147	16.6663	21.298	18.0717	23.8642	24.022	24.2798	29.3875	32.7986	35.2576	45.7635
31149	14.0094	16.6462	15.5954	20.6759	27.4266	23.3314	24.7458	31.2139	31.5738	54.4625
31151	16.3373	22.7499	19.89	23.2891	24.3292	24.5952	27.7376	31.091	33.2742	39.7502
31153	18.9375	20.5209	22.7281	25.1107	27.8502	29.2545	34.4284	36.9821	39.6787	42.0642
31155	14.9885	20.5361	17.163	23.9098	22.954	25.1488	32.0141	35.2717	38.5064	46.7809
31157	15.8179	20.2928	24.7679	24.2598	24.088	25.6419	29.7686	32.048	33.7466	37.9467
31159	14.7816	20.4812	16.4952	22.7074	25.5153	26.5345	32.2211	34.7789	38.9961	48.0692
31161	15.2948	17.1469	20.2844	22.6117	21.8149	22.571	27.1492	31.1256	32.7257	39.9425
31163	13.254	14.7489	11.991	18.8037	19.9984	18.6458	23.2292	28.9355	30.2094	39.1449
31165	12.9706	13.5787	26.0884	20.646	21.8226	16.0909	20.7961	30.5567	36.298	49.9018
31167	11.8139	15.7168	15.0874	21.5209	24.1337	22.5533	27.0825	31.7627	37.0751	48.0051
31169	14.9319	24.0403	16.1918	23.4127	26.5242	25.3519	30.3436	33.8385	39.5126	55.2521
31171	14.8442	19.8953	22.7438	15.5021	17.6106	18.6654	23.7831	29.3828	33.4237	38.6388
31173	14.6224	16.4133	12.5377	16.1595	19.775	20.1338	22.8776	29.4735	35.6858	44.5035
31175	14.9458	20.2491	16.8677	23.5898	26.6781	23.45	26.7935	33.4942	38.9272	50.7146
31177	17.1648	20.802	21.1079	26.7039	27.4581	29.7059	36.3422	38.2707	40.8974	47.2027
31179	11.957	17.5208	15.96	19.1411	21.9978	22.5629	25.6132	30.1479	34.7407	43.3988
31181	14.5831	18.9188	15.4398	24.0516	27.7311	23.6233	28.6766	32.0992	34.5561	44.2033
31183	11.0057	13.0894	14.9418	45.0702	33.2809	34.3373	39.0881	46.4832	35.1011	61.371
31185	17.3865	25.8053	18.2582	24.9413	27.1725	28.5811	32.7987	34.02	40.4213	51.7944
32001	17.7443	18.9468	21.4255	23.6634	23.8676	27.1941	31.2032	40.4424	40.7764	44.937
32003	22.8957	23.2541	25.6857	26.1995	29.5176	32.2386	36.3835	40.7141	34.9195	36.1379
32005	32.5729	31.601	32.3766	34.6798	37.5611	41.6699	49.2878	56.5368	50.3184	59.4107
32007	20.6113	21.6458	25.376	25.4147	27.8197	30.5336	32.8891	34.0584	37.7066	39.5786
32009	17.5103	19.7261	32.4603	22.9012	21.2554	23.1207	29.8671	40.0801	37.7964	40.0118
32011	23.3481	23.7493	27.0057	30.1135	32.2943	33.1866	31.9589	34.2856	32.6632	35.1478
32013	19.7112	20.4849	24.7333	22.2505	28.678	31.3846	32.2075	35.1942	39.6392	44.8503
32015	19.1311	22.4915	25.5793	22.8351	28.4893	29.9759	34.2005	36.7551	40.8525	46.5797
32017	16.0321	17.7435	18.9694	24.8835	27.9276	23.8106	23.0933	25.0772	22.7428	27.4398
32019	20.988	23.4857	25.1843	25.9658	25.2065	26.3108	28.6152	29.8898	27.5878	29.405
32021	20.7669	21.1034	22.2333	20.9662	25.5247	26.9691	30.5357	31.8102	34.0805	34.8337
32023	23.629	27.5554	25.4217	21.4488	24.2773	26.1142	29.8386	34.9358	31.5194	32.6163
32027	22.5562	22.8881	22.5541	19.4376	24.5712	23.4094	22.4371	22.5619	23.7315	27.4568
32029	22.7273	22.2386	27.4716	23.296	27.2252	29.7175	34.1621	40.3245	33.7941	35.4433
32031	24.1215	25.5531	30.3084	30.9681	34.1246	37.8903	44.2932	48.8517	40.5182	43.5494
32033	18.1308	19.6217	22.5196	20.8303	25.7506	28.0674	33.3794	38.0489	36.7738	39.072
32510	23.7283	24.1221	27.4856	28.7374	31.5198	35.0052	39.6962	43.6537	39.7495	41.7977
33001	17.9584	19.9539	22.4655	27.0202	29.2344	31.7707	37.5663	39.0647	41.0223	46.5759
33003	18.1592	19.5368	21.7584	28.2381	31.1135	32.115	38.4169	41.3287	41.7281	47.1351
33005	18.1705	18.5537	21.1525	24.339	27.5043	29.9049	35.0083	37.317	39.6137	44.3009
33007	14.6354	16.819	19.2527	22.0415	24.5751	26.3512	31.411	32.9647	35.1671	38.7556
33009	17.3283	18.1666	19.8068	24.7719	29.0453	32.1093	38.3793	41.5078	43.4315	47.9875
33011	19.0603	20.0997	24.8555	30.6256	32.3109	34.2829	44.2541	44.602	46.0063	50.4366
33013	17.9083	19.5023	22.0706	27.8075	30.9799	33.3155	38.4446	40.2244	42.7521	46.6138
33015	18.4012	19.9774	24.0093	30.9725	33.2197	36.4092	47.3574	48.6581	50.3754	56.2387
33017	16.4194	16.2064	20.3915	23.6132	26.7482	28.4035	33.7838	35.494	36.6783	40.2859
33019	15.4916	17.7459	21.1521	23.2199	26.0925	30.0661	34.1805	35.6886	36.4536	40.5421
34001	19.9615	22.3269	27.8406	32.8591	33.3013	34.4773	38.1303	39.3993	39.1872	41.0873
34003	26.5237	28.7227	32.9415	40.006	48.5661	51.3308	62.3613	62.5116	62.8466	67.2187
34005	20.1424	22.2062	25.4617	29.3998	33.1462	35.0326	43.3225	45.5276	46.812	49.7005
34007	19.527	21.0545	23.5195	26.9607	30.5372	31.8769	36.4331	40.2788	41.5432	43.8819
34009	19.4347	22.4331	25.0927	28.7395	31.7072	33.5253	40.1825	45.3878	47.9361	52.4862
34011	17.73	18.1545	19.7333	22.0692	26.3668	26.7345	28.7095	31.0372	33.8392	34.1393
34013	22.3851	22.9547	24.9858	29.2413	36.5877	37.9596	45.6892	47.6367	50.5855	52.7168
34015	17.9994	20.4846	22.3641	25.9646	28.4942	29.4626	34.5231	38.5298	40.7378	43.4039
34017	19.1109	20.135	21.2593	24.2495	29.5189	29.9106	35.5786	38.3018	45.3004	48.3393
34019	22.3951	25.7619	29.9235	36.9066	43.3545	49.5274	64.9385	65.5482	64.623	70.9104
34021	22.0824	24.8542	27.5651	32.2987	39.2634	40.4892	48.8377	50.1553	50.8654	54.5192
34023	21.4899	24.8141	27.4095	31.3051	36.1076	37.4472	45.1315	45.225	46.8236	50.1698
34025	21.443	23.8242	28.2569	33.1379	38.7517	41.7806	53.0147	54.8661	56.4535	60.9309
34027	24.1024	26.6834	31.3489	38.7927	46.7755	52.2079	67.3919	67.3878	67.5393	72.1162
34029	18.8874	20.3221	23.4347	28.1886	31.0437	32.4353	38.1314	38.9873	40.0271	41.4684
34031	21.3182	22.1502	24.4278	27.4572	30.5825	31.9902	37.4858	39.1742	41.2542	43.2055
34033	19.459	20.4099	21.8504	27.7707	28.8793	30.2177	33.4731	36.5571	39.0453	40.2563
34035	24.1959	27.2805	33.205	40.9774	49.054	54.1456	68.3359	69.1063	68.769	74.8524
34037	19.9477	21.2835	25.0111	29.6268	33.3341	35.9913	45.4709	47.0857	48.2447	51.053
34039	25.1452	26.2138	29.6756	33.9499	38.8696	39.8211	48.6497	48.549	49.0857	51.9401
34041	18.7532	21.595	24.0037	28.1523	31.7308	33.4667	40.4346	41.3447	43.2472	45.45
35001	17.4914	19.8357	21.9376	25.4818	26.7617	30.2149	34.2854	35.8977	34.8328	36.1046
35003	12.1114	17.2534	17.272	16.6314	18.1167	19.0224	19.7805	23.6555	26.7247	30.7688
35005	14.1965	17.1318	18.4483	20.8069	21.1579	22.0819	24.1911	27.7677	29.1988	32.0629
35007	13.8145	16.0531	19.8356	20.8704	19.8743	22.12	27.3481	29.0803	31.2554	35.3658
35009	19.2684	19.7528	21.1486	22.3534	22.3306	23.5775	25.9579	30.8827	36.4457	40.1053
35011	12.9053	14.3401	15.0066	17.5602	18.7939	19.2509	25.2439	29.1182	34.0913	45.4625
35013	14.4788	15.5872	16.2754	18.4446	19.1381	20.4887	22.6019	26.8144	29.2674	30.2985
35015	14.8271	17.9565	19.4932	20.7015	21.4741	22.7907	25.997	33.0456	40.4945	45.0885
35017	14.9254	15.8933	18.834	18.2771	18.787	22.247	24.7663	27.5095	30.3652	34.1579
35019	12.2173	11.9893	14.1336	14.6297	15.3828	16.8241	18.9325	20.1349	24.4953	27.2487
35021	14.6978	13.9739	16.7812	24.6536	19.0924	18.1362	38.2484	39.0595	42.186	73.3682
35023	12.6689	16.7291	18.0467	16.224	19.3039	22.4849	20.6287	23.535	30.6935	37.9551
35025	15.444	18.8646	22.5644	22.0094	19.9942	21.5535	24.8383	29.0772	34.3177	41.8017
35027	14.5432	16.7784	18.3067	20.0794	23.3715	23.3206	25.2807	27.4443	30.73	34.2384
35028	24.8108	28.9861	31.0891	41.5178	44.3676	48.158	53.9393	66.8218	59.6351	60.1781
35029	12.8511	13.5763	14.2845	15.485	16.814	17.3893	19.0128	23.6734	28.6603	30.3598
35031	10.9841	13.7192	14.8825	13.4356	14.4069	15.4473	16.9192	21.2954	23.7986	23.901
35033	7.97413	9.27809	12.433	11.5277	13.3901	14.9963	19.1796	23.0604	26.9349	30.9052
35035	18.2823	20.1614	21.0401	22.8111	21.1915	21.0896	22.2836	25.6658	30.2094	30.9188
35037	13.0556	15.2629	17.5419	18.364	19.9478	20.6658	24.6846	28.1666	31.8426	36.0818
35039	10.3012	11.5435	13.5931	14.4405	14.535	17.3227	22.1399	26.8441	28.4734	28.7774
35041	13.3559	14.8833	14.8972	19.4486	19.7159	19.6453	23.0976	28.6315	30.7401	34.4273
35043	10.9599	13.627	15.5166	19.5641	21.1195	25.8947	29.5713	30.4849	31.2665	33.7267
35045	12.0632	16.6651	19.4126	17.9458	19.1051	22.0658	23.232	26.5589	28.9833	32.1453
35047	9.53803	11.2618	12.6762	14.484	15.8906	18.1987	21.5746	26.2012	30.7145	32.0064
35049	16.6036	18.8704	21.392	25.9435	28.7518	32.2927	38.5373	43.2347	40.5157	42.6093
35051	12.2983	14.0999	16.4266	18.4862	18.7887	20.2667	23.1641	26.5451	31.9479	35.4665
35053	11.6589	13.0879	14.9666	15.9631	17.3442	18.5343	19.757	26.0444	29.3418	30.3657
35055	10.3996	12.7287	14.6111	16.5474	17.5137	20.5614	24.2189	29.8672	29.2723	31.8101
35057	11.7921	14.4222	16.0619	17.8883	17.4144	19.6763	21.8853	26.5396	28.9186	29.9269
35059	21.8271	32.0564	24.2799	20.0212	24.1293	22.5826	32.7877	32.9026	24.9154	34.843
35061	11.4216	13.811	17.0134	17.5351	17.7083	20.0519	23.6824	25.7775	27.1962	28.2359
36001	21.7145	23.6851	24.3233	28.8236	34.6537	35.2244	42.4616	44.3856	48.2439	51.2798
36003	14.3886	14.8542	15.8297	17.0594	20.0109	21.3327	23.7668	25.139	28.0627	30.1239
36005	17.2446	17.6306	18.43	20.765	22.9607	22.3883	23.9111	27.1113	30.7895	32.0238
36007	18.6426	19.7004	21.4439	25.5832	28.065	27.8667	31.5326	31.4557	35.3804	38.0427
36009	14.8909	16.1897	17.3145	19.2743	21.9772	23.1679	26.2247	30.0212	34.2929	36.6626
36011	16.0071	17.3456	18.288	20.8206	23.7804	25.1722	28.1724	31.0579	33.9182	37.1545
36013	16.6444	17.6172	19.3569	21.5275	23.1684	24.3248	26.4371	28.1607	31.114	33.3563
36015	17.5516	18.7936	20.1673	22.1285	24.9096	26.4495	30.3142	31.6543	35.2753	37.3768
36017	15.6359	17.7766	18.3175	20.9428	23.2245	23.7933	26.7381	29.7016	32.9627	36.9449
36019	15.2639	16.5573	17.3139	20.8754	23.8184	24.7891	28.7682	31.4157	35.7395	37.6027
36021	17.1889	19.5446	22.0719	24.6049	27.3069	29.229	35.3902	36.8972	40.6998	45.9279
36023	15.39	16.6793	16.7389	19.2912	22.5317	24.0808	27.605	28.2672	31.5453	34.6253
36025	14.474	14.9889	16.0705	18.9144	21.4063	22.5513	27.0694	29.2862	31.7717	35.5977
36027	19.6334	21.8317	23.8695	30.3233	33.9602	33.0185	38.6953	41.5839	44.0289	47.7448
36029	19.0134	20.6397	22.7583	25.6571	28.9975	30.3043	34.3381	36.225	40.0096	43.9082
36031	15.0969	16.6603	17.6104	20.5623	23.8171	24.7229	27.8065	30.6338	34.3642	38.0671
36033	12.9617	14.9926	16.0806	18.3118	20.8389	21.7899	24.3403	26.8395	31.0015	32.8909
36035	16.437	17.109	19.0301	21.245	23.4494	25.4145	29.7705	32.2019	35.1011	37.9414
36037	18.1997	19.5616	21.0591	22.9711	26.3738	27.238	30.086	31.5558	33.5433	35.5807
36039	16.9712	17.7375	19.6185	22.2336	24.7853	25.3455	29.8873	32.9077	36.9611	40.1173
36041	14.6057	16.3359	17.7782	21.4269	24.5654	27.3886	29.6651	35.0544	41.9325	47.2921
36043	17.7503	17.0708	18.18	20.3315	22.4724	24.0737	27.0883	29.1892	33.0599	35.9144
36045	15.8824	16.4632	17.6766	20.9295	24.4549	24.9533	28.661	35.3274	43.2641	43.0454
36047	18.5752	19.3183	19.6419	22.8909	27.0032	26.7406	30.0266	32.8766	38.081	41.3543
36049	13.7761	13.815	15.9451	18.8264	20.677	21.2876	24.5526	27.5505	31.8193	33.5423
36051	17.5355	18.0092	19.3428	22.6768	25.4526	26.1145	28.4972	29.6463	32.2495	34.8544
36053	16.003	17.1707	18.3609	21.7126	25.3683	27.1529	31.3712	31.6012	33.4366	35.5772
36055	21.9559	23.9207	25.9862	30.1721	33.0369	34.3539	38.2688	39.4329	41.4238	46.5889
36057	17.3084	18.1371	19.4672	22.013	24.8183	26.3206	29.9213	31.6392	32.4482	33.5657
36059	27.4443	29.8373	33.6881	40.8503	47.7641	48.9895	57.8945	63.1184	64.6919	70.1934
36061	38.2952	39.1525	41.5008	49.9858	76.5736	78.1683	100.056	99.2812	109.152	116.125
36063	18.0704	19.9006	21.9754	24.546	26.4782	27.6463	30.3281	31.654	34.3581	37.8867
36065	17.3467	18.9507	20.2793	23.3479	25.9643	27.0179	30.6342	32.4319	36.18	38.9047
36067	18.9509	20.5507	22.8307	26.5629	30.1076	30.9266	35.3345	37.3467	40.2726	43.5368
36069	18.5356	20.0031	21.3488	24.6655	29.3261	30.9083	35.0724	36.4251	40.9111	44.1541
36071	19.0696	21.2195	22.8065	26.7565	29.6746	30.1916	34.5244	37.1431	39.6818	42.1654
36073	17.4702	19.0988	20.1772	22.2932	23.3991	24.0789	25.9926	27.2573	30.1173	32.1563
36075	15.1307	15.9688	18.0086	23.8549	24.0658	24.5388	26.7896	28.1219	31.6049	33.9489
36077	15.9156	16.7391	17.7008	20.5858	23.2356	24.6029	27.0919	29.3121	32.7719	36.0043
36079	20.7406	22.0214	26.9225	33.2708	37.8288	39.2859	47.596	50.135	52.6625	57.1083
36081	24.728	25.1044	24.4991	28.8148	33.0097	31.3167	34.269	37.0464	40.6923	43.1891
36083	17.4107	18.5051	20.2788	23.7795	27.9934	29.9247	34.5829	36.6366	39.9201	42.3082
36085	20.5136	23.1439	25.2875	30.2087	34.735	36.1475	41.8686	44.2718	47.1927	49.0157
36087	21.8993	25.2517	28.6684	33.9356	39.4149	41.7145	50.4082	51.3138	51.6343	53.8806
36089	13.7919	14.9048	15.529	18.0964	20.4356	21.6567	24.9373	26.487	29.382	31.3558
36091	17.3222	18.4225	21.3933	26.3228	30.2254	31.6878	38.1987	42.1933	46.0338	50.3195
36093	21.0224	22.3674	24.1329	28.0357	31.5102	33.935	36.4782	39.4658	42.4221	44.66
36095	15.6839	15.4103	16.4854	19.3106	22.6792	25.5469	29.5013	30.4923	35.3897	38.5608
36097	15.4474	16.2913	17.4596	18.901	20.6226	22.2547	27.159	30.1919	35.1164	36.6428
36099	16.9306	19.2475	20.4672	23.098	25.7433	26.6862	28.7652	29.5523	33.1674	35.0822
36101	16.571	17.6542	18.7429	21.4201	25.2098	26.8219	34.9977	33.3077	36.5333	38.3216
36103	19.6588	21.579	24.5409	30.5094	36.2361	37.4992	45.3533	48.1185	50.8396	54.9434
36105	18.4588	19.4578	20.1098	24.2473	26.931	27.8159	31.3964	34.206	37.0324	39.9082
36107	16.6605	17.8832	19.6994	23.6205	24.9	25.4484	29.6575	31.2445	35.978	38.5345
36109	15.802	16.6334	16.9623	22.3779	25.4038	26.325	29.621	31.8923	34.9528	37.8821
36111	18.1192	19.2718	20.3696	25.8283	28.4476	27.4991	32.0421	34.8744	39.7488	42.9613
36113	17.2985	18.0247	19.3405	23.5112	27.7865	29.1736	33.4856	35.4721	39.9058	42.6565
36115	15.1964	15.4431	16.5781	19.2376	21.6654	23.4536	26.9001	29.558	33.0763	35.9368
36117	17.2862	19.1613	20.537	23.8491	26.6289	28.6694	30.8971	32.3949	35.404	38.1761
36119	30.0461	31.1324	35.3609	43.1426	50.7064	52.9245	66.6936	71.6832	71.0416	77.5383
36121	15.8614	17.6198	17.5509	20.1751	21.3616	22.5168	24.7875	28.9285	30.8638	33.9414
36123	15.7148	18.0449	18.2033	20.1039	21.7755	22.5655	25.6847	27.5051	30.8632	34.6237
37001	16.1541	17.9253	19.8198	22.9314	25.7558	27.9873	32.223	31.2017	30.5468	32.4807
37003	13.6191	14.575	16.5971	19.9275	23.4174	25.5746	29.9025	29.9888	29.377	31.8493
37005	11.2089	13.4464	14.7973	16.5153	20.7986	26.004	31.1822	31.0032	30.1525	32.2125
37007	10.8316	12.6518	14.4093	16.1152	21.2144	22.9289	26.6958	26.013	24.5163	25.6395
37009	9.88923	12.1205	13.154	17.2812	19.9456	24.4678	28.492	27.5299	27.8542	29.3724
37011	9.78201	11.1683	13.4136	16.7828	20.4464	25.6105	29.0874	27.336	27.7199	29.101
37013	12.5589	15.0442	17.1873	18.7643	22.2445	23.5218	28.8989	30.5114	31.2593	32.5223
37015	9.9431	13.4648	14.0132	17.113	19.2793	22.5128	24.6731	26.0479	27.936	29.6385
37017	11.0873	12.8316	14.1747	15.5382	18.7577	22.6909	26.8763	26.9253	29.1096	31.0057
37019	13.1395	13.248	15.5887	18.4399	21.1787	23.4833	28.3337	31.5682	32.1306	33.8335
37021	14.7179	16.9384	19.223	22.347	26.4168	28.9096	33.2572	33.7709	33.4203	35.861
37023	14.4504	15.4633	17.2836	19.792	23.2284	24.8829	28.3334	29.7987	29.896	31.4396
37025	15.7835	16.1253	19.2508	22.8318	26.7267	30.2908	36.0194	35.4502	34.7726	37.3872
37027	14.2501	15.4608	16.9525	19.1837	22.5629	24.6392	29.3455	28.7164	26.272	28.2006
37029	11.447	15.1625	18.4183	20.4151	20.9286	25.5826	32.1814	33.2041	36.3406	39.6698
37031	13.9294	16.3809	18.9588	21.3158	23.0883	26.666	32.9919	35.8548	38.8461	40.8571
37033	11.4681	13.0782	13.6636	15.1486	18.8839	22.1497	26.7876	27.5631	30.1185	33.1359
37035	16.9169	17.7975	19.4765	23.3709	27.6524	30.6192	33.8339	32.8934	31.7105	33.9816
37037	14.0913	17.5968	18.7791	22.0422	27.2346	32.9156	42.2687	43.7427	46.9129	51.0098
37039	10.2133	11.7529	13.2442	15.4503	18.1193	20.2204	23.2456	24.5511	25.2093	26.7347
37041	12.091	13.9788	15.8618	17.9002	21.9379	24.6653	28.8831	32.812	32.5111	35.1113
37043	10.2861	12.152	13.1903	16.3121	19.3149	21.5704	26.8204	28.053	27.4511	29.22
37045	13.5377	15.589	17.9207	19.4821	23.3042	25.5035	28.2036	29.8154	29.912	32.3574
37047	11.3008	13.5803	14.5026	16.654	19.6961	23.5597	26.8031	28.6038	27.8224	29.2555
37049	16.7256	18.3927	20.6872	22.6602	24.2129	27.5702	32.7315	35.4706	36.23	37.3929
37051	17.9815	20.3679	20.4258	23.0307	23.539	27.4918	30.5509	38.0925	42.8699	43.5086
37053	15.612	16.0872	19.0577	21.5436	23.6103	26.5841	32.0961	35.0176	38.3045	39.2442
37055	15.3773	16.4778	17.253	21.5948	24.4328	27.9274	34.3047	39.0497	37.7623	41.1364
37057	14.9776	15.9229	18.4017	21.3175	24.5399	27.1725	32.8945	31.0673	32.145	34.1229
37059	14.2201	16.8661	19.472	23.6631	28.4808	31.1468	36.3999	36.1953	34.5022	36.8931
37061	12.1234	15.3948	12.9516	15.4646	21.5985	26.3883	26.3403	26.6166	28.7213	29.057
37063	17.2052	19.6108	21.5858	26.5165	29.4227	30.9048	37.8006	38.7273	37.8401	39.2352
37065	12.6135	15.9443	16.1074	18.1769	20.3134	22.6299	27.2397	26.8324	26.8327	27.8791
37067	18.9423	21.8695	23.5436	27.8357	32.4204	34.3096	38.2519	39.097	36.2914	38.282
37069	11.9849	13.9045	14.6383	18.1044	21.2251	24.3786	29.8196	28.9022	28.9457	30.2723
37071	14.6255	14.9809	18.5963	20.4742	24.653	27.5333	32.0918	33.6328	32.0541	33.7165
37073	11.959	15.2594	15.7701	18.3625	20.398	22.0486	24.704	26.9763	26.2	28.5699
37075	9.76782	12.0321	14.6464	14.3387	15.477	19.3912	24.3358	25.9205	24.6045	26.1536
37077	11.4627	13.4654	15.2725	18.6725	20.7615	23.5845	27.5065	26.7236	28.6962	30.8406
37079	14.075	17.3095	14.809	15.9748	22.63	23.0553	26.4561	26.983	26.447	27.5285
37081	18.7097	20.8003	22.706	26.7233	31.0787	32.8019	38.0321	38.6773	36.2101	37.8469
37083	10.9139	12.3908	14.6146	16.9535	19.3949	21.1945	24.8738	26.9033	28.912	31.563
37085	11.9874	13.8605	14.4578	16.9501	20.2054	23.4055	27.1728	29.718	29.2675	29.384
37087	13.4206	15.2352	17.1899	20.4081	22.4999	25.2463	28.8522	30.2132	31.269	33.134
37089	14.8992	17.0248	20.0466	23.3736	26.963	29.8913	34.3512	35.0515	34.702	37.2535
37091	11.1334	14.2507	15.3381	16.6898	18.318	20.4296	25.0081	26.1872	26.7936	28.2543
37093	11.0915	11.4439	12.3818	12.7134	17.3337	18.0847	21.0598	24.8285	30.6513	30.6731
37095	11.2315	12.5669	14.681	16.9496	20.4711	21.4421	25.5032	28.2644	27.246	30.4271
37097	14.0217	16.6055	19.3445	21.9373	24.9899	28.9024	33.1827	34.08	31.7228	35.0549
37099	10.911	13.3654	14.5524	16.7575	19.9216	21.747	26.248	27.8345	27.6785	29.3401
37101	13.0402	16.0416	16.8667	20.4447	23.8015	27.0401	31.5843	32.6145	32.9651	34.664
37103	10.4506	13.0457	12.1773	14.8321	17.9457	20.8285	25.7712	31.9659	33.8686	34.5691
37105	14.0554	16.7298	19.1706	22.003	25.6344	28.6757	30.9964	34.0814	32.1241	31.1292
37107	13.3928	16.5697	17.0774	19.5112	22.9373	25.9779	28.9473	29.8959	31.4206	33.6159
37109	14.0505	14.918	17.8197	20.8689	23.9749	26.1477	28.3057	30.6547	32.515	35.1225
37111	11.9005	14.5969	15.8512	17.2191	20.3077	23.7588	25.6803	25.3993	25.662	27.4123
37113	10.882	13.3111	15.8461	18.9219	21.3384	24.086	28.9971	29.8793	29.2036	31.3621
37115	9.95429	11.99	13.4856	15.9643	18.9672	21.7912	25.6821	27.0884	27.7741	28.645
37117	12.6999	15.5107	15.7572	17.928	20.6229	22.7395	25.5751	28.4095	29.5139	32.0374
37119	19.3336	21.7871	23.4844	28.4571	34.1033	37.5589	45.7586	46.8868	43.3798	46.6535
37121	10.9522	13.6683	15.1826	17.7696	19.3342	21.3474	24.1954	25.3541	26.5105	27.6617
37123	13.0956	13.919	15.1667	17.0967	20.037	22.6998	26.3561	28.2166	27.1443	29.5897
37125	14.0018	16.3794	19.5591	24.5353	30.5892	33.8003	39.4044	40.4644	37.2657	39.2633
37127	13.9625	17.0824	18.4283	22.7649	25.5922	27.558	31.3853	32.4798	33.3427	35.1631
37129	14.9751	16.7345	19.4725	21.9983	26.1155	29.5864	35.5426	35.9846	34.932	37.1666
37131	9.60406	11.7584	14.4738	16.4956	18.4374	21.5555	25.4434	29.1324	28.4055	33.1353
37133	20.466	20.8699	19.1027	23.4232	20.8879	25.495	29.1638	36.1475	44.0599	43.0316
37135	16.4149	18.1047	20.2357	25.654	31.1608	35.1656	37.9411	43.8043	47.1716	49.631
37137	13.1704	15.9993	17.9396	19.7946	21.4578	25.2097	29.7013	32.6065	36.1129	39.2666
37139	13.0775	16.8141	18.1745	20.0535	22.1398	23.7807	26.5131	28.7897	28.3745	29.3208
37141	11.254	13.0115	15.6324	17.294	21.1462	23.3954	26.4828	29.0816	30.4192	30.5303
37143	10.6886	13.1359	13.9383	16.0515	18.8137	22.2644	25.8199	30.9846	29.9085	31.7041
37145	12.7058	14.4509	15.3775	19.0035	22.6022	24.4336	28.1362	28.9509	29.2795	30.4201
37147	13.0931	16.1407	17.3709	20.1281	24.2666	26.6854	30.3283	31.9063	32.3623	34.7156
37149	15.6835	17.4913	20.4086	24.8749	30.2547	32.9276	37.855	39.0498	35.1804	40.2676
37151	15.453	16.2976	18.098	21.2429	23.8379	26.6126	28.8566	28.7847	28.7157	30.6751
37153	12.4166	13.5642	15.0331	17.1066	20.2862	21.5337	24.4076	26.2229	27.2986	28.2292
37155	10.8457	12.4135	13.1927	14.8359	17.4604	20.303	22.3017	23.7278	24.5588	26.1214
37157	15.4793	16.4436	18.8364	20.7435	23.0309	24.5713	27.264	28.7807	29.5825	31.2599
37159	14.9152	16.6218	19.0078	21.1763	23.6072	25.7381	29.5816	31.3584	28.9634	30.1623
37161	12.7602	14.8686	16.6769	18.1531	21.2754	23.7049	26.3649	25.8472	25.5633	27.2463
37163	11.7171	13.9775	15.3293	17.0645	22.852	24.778	25.5882	28.9161	29.9337	32.1099
37165	12.6201	13.9233	16.2665	17.2527	19.4071	23.0379	25.686	27.3036	28.4189	29.4509
37167	15.0679	16.0196	17.641	20.5602	23.3299	24.4106	28.5881	29.6144	29.5166	31.4375
37169	13.2531	15.2447	17.2097	20.3693	22.9334	25.184	28.2739	28.3072	29.6986	30.2349
37171	14.7449	16.1027	17.2777	20.4754	24.1353	25.3108	28.4281	28.9284	29.0195	31.1541
37173	9.49201	11.9693	13.3539	14.1922	15.7205	18.5181	21.5437	25.4732	27.6506	28.8497
37175	12.5774	14.4903	17.9334	21.2597	24.2502	26.6919	32.5309	30.8737	29.353	31.5677
37177	9.57518	12.6966	12.3181	15.3523	20.4512	19.7853	22.8427	25.1563	24.9329	28.5553
37179	13.7783	15.7279	18.6124	23.0576	25.2478	26.3746	32.2996	33.8893	34.227	37.4569
37181	13.669	15.2711	15.2924	17.7837	21.2946	22.9374	26.0142	27.0143	28.8811	30.7981
37183	18.2082	20.8691	23.4819	29.5159	33.065	36.1174	44.2327	43.3213	41.6081	44.3607
37185	10.307	11.5952	14.4132	14.822	16.9378	19.3022	21.1815	22.4245	23.9611	25.8228
37187	12.6064	14.6965	15.1228	16.7516	20.2395	22.6545	26.3793	28.1736	29.164	31.2424
37189	11.6183	12.3979	14.1589	16.6455	20.9525	24.0214	27.9913	30.1618	29.4755	30.1746
37191	14.9363	16.9869	17.1352	19.1794	21.5719	24.4699	27.7885	29.479	30.5624	32.4374
37193	12.7467	15.3478	16.3793	19.3792	23.2645	25.3776	29.3675	32.0848	30.7351	33.174
37195	13.4448	17.0396	18.7885	21.885	24.2983	26.0034	29.2037	32.1245	32.3458	34.4898
37197	13.7482	15.9442	17.0541	20.256	23.6663	25.0963	28.0153	29.3972	29.8684	31.4557
37199	9.05988	11.4284	12.7438	15.623	18.5332	20.3183	24.1816	24.9373	25.4729	27.3595
38001	17.5295	21.5214	16.1621	20.0523	21.2696	22.2278	29.8988	34.7601	42.2833	45.7139
38003	14.4972	23.7274	14.2674	21.8296	24.4918	23.0233	29.8236	33.378	46.4711	46.1254
38005	11.8121	21.8892	11.1877	20.4541	20.3252	16.8114	21.2502	25.2061	36.5474	35.5298
38007	15.3836	16.0187	20.2363	20.9245	17.7945	13.6091	20.484	39.9922	59.4643	92.2926
38009	14.5238	24.1665	14.8703	25.7092	24.4795	24.386	31.5477	32.3469	47.6674	48.7901
38011	16.4212	24.7466	18.5344	21.8338	23.9802	24.7604	30.6455	38.6907	48.776	55.1196
38013	14.164	25.7112	15.0524	22.6095	25.1221	26.6685	30.9504	37.3031	47.2041	58.2893
38015	16.9473	21.0064	23.3533	24.4131	26.2564	28.5944	33.1774	36.98	41.4178	48.6562
38017	17.6981	22.2465	22.0829	24.7496	26.9283	29.5447	36.4363	37.7937	42.0855	47.6592
38019	13.493	22.3462	15.2292	28.2638	22.7932	22.9989	40.0746	31.544	52.4947	51.8696
38021	13.869	22.3435	12.9255	21.7377	23.0478	21.5416	30.6546	34.1172	49.5972	50.4236
38023	17.5362	33.6608	16.3064	23.1756	21.5771	27.1054	32.3221	36.6711	46.6035	61.0789
38025	11.7441	19.0247	15.9444	16.7012	15.8535	17.3112	25.6605	31.7747	47.4412	94.9714
38027	12.3796	18.751	13.4703	22.7597	24.689	21.3465	25.3027	29.6705	37.8368	41.3498
38029	10.4868	15.2631	10.9371	16.6367	17.0158	18.2236	26.2378	32.001	42.2619	38.1553
38031	14.2835	24.0946	17.5647	23.9487	25.379	22.9957	31.4207	31.931	44.0637	49.2731
38033	17.1924	25.7464	17.7846	21.7301	21.767	18.0768	21.0883	27.1808	37.0917	40.1171
38035	16.8841	21.5608	19.9855	22.2573	23.8304	25.6509	29.8743	32.7889	37.8054	41.7493
38037	11.7206	14.7952	8.65972	16.5849	14.0128	14.6927	28.7312	32.2251	45.8819	44.0479
38039	13.7885	25.9122	11.3923	23.7913	25.788	22.0526	31.4601	31.9397	46.0698	48.5795
38041	14.7655	21.8751	9.11291	22.1078	19.6376	23.2027	37.8988	33.2269	46.7172	39.5691
38043	12.9611	19.9945	7.32853	15.3337	19.6046	17.3215	26.8579	36.7532	43.1476	44.8028
38045	13.0661	22.9457	8.34909	20.2402	23.2453	22.152	32.0865	38.4455	57.7116	50.7249
38047	10.6835	16.6594	8.46663	17.9016	23.4521	22.1835	32.0943	37.7146	45.4012	48.5661
38049	13.4853	20.9927	12.895	20.4336	20.5385	19.6791	23.7025	28.6519	37.8984	37.0963
38051	11.7875	18.9465	11.3093	18.5556	20.4496	20.4189	31.535	33.3325	40.3335	44.0597
38053	16.2648	21.0065	19.5389	19.395	19.495	21.275	26.6452	29.8406	54.7843	77.2492
38055	14.1383	21.3915	15.3056	23.8827	23.1106	25.3592	27.7322	34.0083	49.0621	50.5878
38057	15.0883	21.069	23.2605	24.2397	25.2142	28.0695	32.257	35.9479	43.3972	47.6699
38059	14.2052	18.864	18.5276	19.5155	20.4769	22.659	27.3863	30.2262	35.1581	39.9727
38061	12.783	19.6237	15.6666	20.1165	21.5493	23.4109	27.5458	29.3692	53.1823	91.3202
38063	15.2741	25.2535	12.3615	26.0297	27.8571	20.1248	28.8228	31.1037	42.0378	47.392
38065	14.0989	18.1596	13.8081	19.9731	18.6307	20.7711	26.9547	36.4337	53.5104	57.4173
38067	13.9664	22.7399	19.2491	27.0269	27.8937	30.6038	38.9838	35.5341	50.1421	56.7414
38069	13.1266	20.4821	13.3174	24.304	25.4795	22.9683	28.8759	27.1694	37.4526	38.1783
38071	15.3771	23.0849	18.1478	25.1637	24.5793	24.9371	28.9222	32.5383	40.0471	40.6479
38073	14.4021	21.2525	12.4431	20.4761	23.1822	24.2328	30.7802	34.243	40.5334	44.9631
38075	14.0222	26.215	11.7748	26.4138	24.4137	25.7919	32.9661	33.8309	48.6648	49.0757
38077	13.0934	18.4014	14.918	22.0327	22.1632	23.7167	29.1752	30.3299	40.5068	42.9989
38079	12.1138	15.037	13.8438	15.9971	15.933	17.668	21.4867	24.7645	28.3491	29.5469
38081	13.6205	21.2006	13.5008	24.495	26.8415	25.0972	37.223	45.3528	52.2378	49.6054
38083	14.2215	22.3606	12.2792	24.572	20.3768	19.1503	23.0259	30.0202	48.624	38.9809
38085	11.9698	13.9816	10.8726	11.7933	12.1867	14.2768	17.1165	21.5179	24.9609	24.7133
38087	17.4817	31.4788	5.86111	16.9991	14.8065	15.2718	35.5434	33.7773	66.9862	71.2696
38089	13.2439	17.4547	20.4213	19.8713	21.1123	23.4798	27.4183	32.3626	46.955	65.3018
38091	14.1241	33.9887	7.12163	24.1979	28.0092	23.2358	34.0237	25.3577	59.6651	50.0153
38093	14.9347	22.1987	16.743	23.0186	25.0504	25.0428	30.4017	35.0131	41.0245	45.8631
38095	15.6868	31.6404	12.6527	26.9379	21.8077	22.8878	35.7946	34.682	48.8755	47.3381
[truncated: 1,074 more rows]
